# Supplementary material for: Shared signatures between rheumatoid arthritis, systemic lupus erythematosus and Sjögren’s syndrome uncovered through gene expression meta-analysis
Source: Arthritis Res Ther. 2014 Dec 3;16(6):489. doi: 10.1186/s13075-014-0489-x (PMC4295333; doi:10.1186/s13075-014-0489-x)
Supplement: Additional file 1: — Four Excel spreadsheets with results from the meta-analysis. Spreadsheet 1: Differential gene expression analysis results with list of the names of the genes and their Entrez ID, the value of the combined ESs among the different experiments for each gene and the associated P-values. The left column shows the upexpressed genes, and the right column shows the underexpressed genes. Spreadsheet 2: The fold changes of each gene in all datasets. Genes marked with an asterisk were removed from the gene expression signature, as they did not show a consistent pattern of overexpression or underexpression in all diseases. Spreadsheet 3: Gain and loss gene lists. Spreadsheet 4: All GO categories enriched in the gene signature are listed, with the minimum number of genes set to three. The table contains the number of genes in each pathway, the corrected P-values (Hyp*), the GO annotation numbers and the names of the pathways and the genes related to each pathway. [file 13075_2014_489_MOESM1_ESM.xlsx]

## Sheet: GO Analysis
Pathways related with Up-expressed genes
Genes	Hyp*	GO Annotations	Genes
19 genes	7.37023e-12	GO:0000278: mitotic cell cycle (BP)	CDC20 CENPM PSMA2 PSMA6 CDC45 PSMC2 BUB1 AURKB CDK1 POLE2 CCP110 CCNA2 RPA3 GINS2 TYMS CCNB2 PSMB9 UBE2C PSMA4
15 genes	2.31745e-11	GO:0019221: cytokine-mediated signaling pathway (BP)	MX2 USP18 IFITM3 OASL IL15RA IFI35 ISG15 IFI27 JAK2 XAF1 MYD88 PML IRF7 IFIT1 IFITM1
14 genes	2.59526e-11	GO:0009615: response to virus (BP)	PSMA2 EIF2AK2 MX2 IFI44L IFITM3 IFI44 IFI35 ISG15 IFI16 MYD88 PML IRF7 IFIT1 IFITM1
11 genes	6.58749e-11	GO:0060337: type I interferon-mediated signaling pathway (BP)	MX2 USP18 IFITM3 OASL IFI35 ISG15 IFI27 XAF1 IRF7 IFIT1 IFITM1
14 genes	2.89486e-07	GO:0044419: interspecies interaction between organisms (BP)	KPNB1PSMC2 EIF2AK2 RALA BUB1 CAV1 RBX1 ISG15 VRK2 PSMB9 SRPK1 PML IRF7 PSMA4
11 genes	2.18309e-08	GO:0000075: cell cycle checkpoint (BP)	CDC20 PSMA2 PSMA6 CDC45 PSMC2 CDK1 RPA3 CCNB2 PSMB9 UBE2C PSMA4
9 genes	5.61455e-08	GO:0031145: anaphase-promoting complex-dependent proteasomal ubiquitin-dependent protein catabolic process (BP)	CDC20 PSMA2 PSMA6 PSMC2 AURKB CDK1 PSMB9 UBE2C PSMA4
11 genes	5.5849e-08	GO:0000082: G1/S transition of mitotic cell cycle (BP)	PSMA2 PSMA6 CDC45 PSMC2 CDK1 POLE2 CDKN3 RPA3 TYMS PSMB9 PSMA4
20 genes	1.81269e-08	GO:0006915: apoptotic process (BP)	KPNB1 PSMA2 PSMA6 PSMC2 PLSCR1 BUB1 CDK1 H1F0 RHOT1 BRCA1 FAS GLRX2 TNFSF10 STK3 MELK PSMB9 JAK2 XAF1 CASP1 PSMA4
8 genes	3.41361e-07	GO:0051437: positive regulation of ubiquitin-protein ligase activity involved in mitotic cell cycle (BP)	CDC20 PSMA2 PSMA6 PSMC2 CDK1 PSMB9 UBE2C PSMA4
8 genes	4.90462e-07	GO:0051439: regulation of ubiquitin-protein ligase activity involved in mitotic cell cycle (BP)	CDC20 PSMA2 PSMA6 PSMC2 CDK1 PSMB9 UBE2C PSMA4
8 genes	6.24e-07	GO:0000216: M/G1 transition of mitotic cell cycle (BP)	PSMA2 PSMA6 CDC45 PSMC2 POLE2 RPA3 PSMB9 PSMA4
9 genes	6.1069e-07	GO:0000084: S phase of mitotic cell cycle (BP)	PSMA2 PSMA6 CDC45 PSMC2 POLE2 RPA3 GINS2 PSMB9 PSMA4
11 genes	7.18968e-08	GO:0006260: DNA replication (BP)	CDC45 RECQL CDK1 TK1 POLE2 TMX1 BRCA1 RPA3 TYMP GINS2 TYMS
7 genes	3.2675e-06	GO:0051436: negative regulation of ubiquitin-protein ligase activity involved in mitotic cell cycle (BP)	CDC20 PSMA2 PSMA6 PSMC2 PSMB9 UBE2C PSMA4
14 genes	1.4846e-07	GO:0045087: innate immune response (BP)	CDK1 IFITM3 AIM2 APOBEC3A DDX58 ISG15 ATF1 CAPZA2 JAK2 CASP1 SRPK1 MYD88 IRF7 IFITM1
8 genes	7.6872e-05	GO:0000209: protein polyubiquitination (BP)	PSMA2 PSMA6 PSMC2 TRIM21 PSMB9 PSMA4 RNF31
6 genes	6.75274e-05	GO:0006977: DNA damage response, signal transduction by p53 class mediator resulting in cell cycle arrest (BP)	PSMA2 PSMA6 PSMC2 PSMB9 PML PSMA4
8 genes	7.01123e-05	GO:0006511: ubiquitin-dependent protein catabolic process (BP)	PSMA2 PSMA6 PSMC2 UFD1L USP18 UCHL3 UBE2C PSMA4
11 genes	0.000790057	GO:0007049: cell cycle (BP)	CDC20 RACGAP1 RALA AURKB CDK1 BRCA1 CDKN3 OIP5 MELK NUSAP1 UBE2C
5 genes	0.000278091	GO:0006521: regulation of cellular amino acid metabolic process (BP)	PSMA2 PSMA6 PSMC2 PSMB9 PSMA4
11 genes	2.46729e-05	GO:0006281: DNA repair (BP)	RECQL BARD1 OBFC2A CDK1 SMG1 POLE2 BRCA1 RPA3 RBX1 TYMS RPS27L
6 genes	0.000405208	GO:0002474: antigen processing and presentation of peptide antigen via MHC class I (BP)	PSMA2 PSMA6 SAR1B PSMC2 PSMB9 PSMA4
4 genes	6.25415e-05	GO:0045071: negative regulation of viral genome replication (BP)	PLSCR1 APOBEC3A SRPK1 IFIT1
6 genes	0.00287456	GO:0043123: positive regulation of I-kappaB kinase/NF-kappaB cascade (BP)	TNFSF10 MTDH CASP1 MYD88 LGALS9 RNF31
20 genes	0.000253606	GO:0007165: signal transduction (BP)	RACGAP1 DAPP1 RALA SRGAP2 CD164 TNFAIP6 TMX1 FAS IL15RA PTPLA TNFSF10 STK3 RGL1 JAK2 CASP1 MYD88 LGALS9 GNG5 FAM13A ANXA4
8 genes	0.00051578	GO:0042981: regulation of apoptotic process (BP)	PSMA2 PSMA6 PSMC2 BRCA1 FAS PSMB9 CASP1 PSMA4
4 genes	0.0131757	GO:0022904: respiratory electron transport chain (BP)	SCO2 ATP5H NDUFAB1 COX7B
4 genes	0.000398324	GO:0051603: proteolysis involved in cellular protein catabolic process (BP)	PSMA2 PSMA6 PSMB9 PSMA4
4 genes	0.0171596	GO:0000087: M phase of mitotic cell cycle (BP)	CDC20 CENPM BUB1 AURKB
3 genes	0.00747137	GO:0007094: mitotic cell cycle spindle assembly checkpoint (BP)	CDC20 BUB1UBE2C
7 genes	0.00428866	GO:0016071: mRNA metabolic process (BP)	PSMA2 PSMA6 PSMC2 SMG1 RPL26L1 PSMB9 PSMA4
8 genes	0.00146408	GO:0006412: translation (BP)	EIF2AK2 MRPL13 COPS5 MRPL15 RPL26L1 RPS27L IGF2BP3 MRPS15
8 genes	0.00534539	GO:0008283: cell proliferation (BP)	BUB1 AURKB TMX1 IL15RA EPS15 MELK LAMP3 IFI16
4 genes	0.0115038	GO:0060333: interferon-gamma-mediated signaling pathway (BP)	OASL JAK2 PML IRF7
3 genes	0.00290554	GO:0030099: myeloid cell differentiation (BP)	HOXB7 IFI16 PML
4 genes	0.0129666	GO:0000236: mitotic prometaphase (BP)	CDC20 CENPM BUB1 AURKB
7 genes	0.00740177	GO:0016070: RNA metabolic process (BP)	PSMA2 PSMA6 PSMC2 SMG1 RPL26L1 PSMB9 PSMA4
8 genes	0.00650758	GO:0016032: viral reproduction (BP)	KPNB1 PSMA2 PSMA6 PSMC2 RBX1 RPL26L1 PSMB9 PSMA4
3 genes	0.00368151	GO:0000083: regulation of transcription involved in G1/S phase of mitotic cell cycle (BP)	CDC45 CDK1 TYMS
4 genes	0.0154413	GO:0051092: positive regulation of NF-kappaB transcription factor activity (BP)	PSMA6 MTDH MYD88 RNF31
9 genes	0.00285149	GO:0008285: negative regulation of cell proliferation (BP)	EIF2AK2 CD164 CAV1 CDKN3 INSL3 STK3 JAK2 PML IFITM1
3 genes	0.00374311	GO:0042771: DNA damage response, signal transduction by p53 class mediator resulting in induction of apoptosis (BP)	RPS27L IFI16 PML
6 genes	0.00377885	GO:0046777: protein autophosphorylation (BP)	EIF2AK2 AURKB SMG1 VRK2 MELK JAK2
4 genes	0.00435627	GO:0045454: cell redox homeostasis (BP)	GLRX ERP44 TMX1 GLRX2
8 genes	0.00366677	GO:0051301: cell division (BP)	CDC20 BUB1 CDK1 CCNA2 OIP5 NUSAP1 CCNB2 UBE2C
3 genes	0.00489385	GO:0006206: pyrimidine base metabolic process (BP)	TK1 TYMP TYMS
5 genes	0.00570443	GO:0006461: protein complex assembly (BP)	NDUFAF1 CDK1 FAS CAPZA2 PML
3 genes	0.00651923	GO:0050727: regulation of inflammatory response (BP)	PKD2 JAK2 NMI
3 genes	0.00651923	GO:0007259: JAK-STAT cascade (BP)	PSMA6 JAK2 MYD88
4 genes	0.00641136	GO:0006139: nucleobase-containing compound metabolic process (BP)	TK1 REXO2 TYMS SRBD1
8 genes	0.00534539	GO:0007264: small GTPase mediated signal transduction (BP)	RACGAP1 RALA SRGAP2 CDK1 RHOT1 ARL5A RGL1 FAM13A
5 genes	0.0243512	GO:0043065: positive regulation of apoptotic process (BP)	BARD1 FAS STK3 MELK JAK2
5 genes	0.00657781	GO:0000086: G2/M transition of mitotic cell cycle (BP)	CDK1 CCP110 CCNA2 MELK CCNB2
3 genes	0.00747137	GO:0006271: DNA strand elongation involved in DNA replication (BP)	CDC45 RPA3 GINS2
3 genes	0.00821878	GO:0008633: activation of pro-apoptotic gene products (BP)	FAS TNFSF10 IFI27
4 genes	0.00885876	GO:0034142: toll-like receptor 4 signaling pathway (BP)	CDK1 ATF1 MYD88 IRF7
4 genes	0.0281106	GO:0006974: response to DNA damage stimulus (BP)	BARD1 OBFC2A BRCA1 RPS27L
4 genes	0.00915351	GO:0055086: nucleobase-containing small molecule metabolic process (BP)	TK1 GLRX TYMP TYMS
4 genes	0.00935479	GO:0008063: Toll signaling pathway (BP)	CDK1 ATF1 MYD88 IRF7
5 genes	0.0357001	GO:0034641: cellular nitrogen compound metabolic process (BP)	PSMA2 PSMA6 PSMC2 PSMB9 PSMA4
3 genes	0.0135597	GO:0000724: double-strand break repair via homologous recombination (BP)	OBFC2A BRCA1 RPA3
3 genes	0.0152292	GO:0022900: electron transport chain (BP)	GLRX TMX1 GLRX2
8 genes	0.0130814	GO:0006955: immune response (BP)	CD164 IFI44L IFITM3 AIM2 OASL FAS IFI35 TNFSF10
5 genes	0.015411	GO:0016567: protein ubiquitination (BP)	BARD1 TRIM21 BRCA1 RBX1 UBE2C
3 genes	0.0215554	GO:0051607: defense response to virus (BP)	PLSCR1 RSAD2 APOBEC3A
3 genes	0.0230963	GO:0071260: cellular response to mechanical stimulus (BP)	FAS CASP1 MYD88
3 genes	0.0230963	GO:0006986: response to unfolded protein (BP)	EDEM3 ERP44 TOR1B
4 genes	0.0224889	GO:0010628: positive regulation of gene expression (BP)	PKD2 PLSCR1 CDK1 PRDM1
7 genes	0.037426	GO:0000122: negative regulation of transcription from RNA polymerase II promoter (BP)	AURKB PRDM1 CAV1 SUZ12 MTDH SAP30 IRF7
5 genes	0.0224491	GO:0051056: regulation of small GTPase mediated signal transduction (BP)	RACGAP1 SRGAP2 RHOT1 RGL1 FAM13A
4 genes	0.0230332	GO:0008624: induction of apoptosis by extracellular signals (BP)	CAV1 FAS TNFSF10 IFI27
3 genes	0.0350778	GO:0034097: response to cytokine stimulus (BP)	TRAFD1 FAS PML
3 genes	0.0353139	GO:0043627: response to estrogen stimulus (BP)	CAV1 BRCA1 FAS
3 genes	0.0353139	GO:0034138: toll-like receptor 3 signaling pathway (BP)	CDK1 ATF1 IRF7
3 genes	0.0365618	GO:0030097: hemopoiesis (BP)	CD164 MELK IFI16
3 genes	0.0271283	GO:0000079: regulation of cyclin-dependent protein kinase activity (BP)	CDKN3 CCNA2 CCNB2
3 genes	0.0278601	GO:0002756: MyD88-independent toll-like receptor signaling pathway (BP)	CDK1 ATF1 IRF7
3 genes	0.0282524	GO:0000910: cytokinesis (BP)	RACGAP1 RALA AURKB
5 genes	0.0357001	GO:0006916: anti-apoptosis (BP)	CDK1 TMX1 FAS MYD88 ANXA4
3 genes	0.0310052	GO:0034134: toll-like receptor 2 signaling pathway (BP)	CDK1 ATF1 MYD88
3 genes	0.0310052	GO:0034130: toll-like receptor 1 signaling pathway (BP)	CDK1 ATF1 MYD88
5 genes	0.0291178	GO:0007067: mitosis (BP)	CDK1 CCNA2 OIP5 CCNB2 UBE2C
3 genes	0.0318592	GO:0007265: Ras protein signal transduction (BP)	RALA CDK1 CCNA2
3 genes	0.0353255	GO:0002755: MyD88-dependent toll-like receptor signaling pathway (BP)	CDK1 ATF1 MYD88
3 genes	0.0362223	GO:0002224: toll-like receptor signaling pathway (BP)	CDK1 ATF1 MYD88
7 genes	0.0310244	GO:0006468: protein phosphorylation (BP)	EIF2AK2 BUB1 CDK1 STK3 VRK2 JAK2 SRPK1
8 genes	0.0372658	GO:0030154: cell differentiation (BP)	CDC20 RACGAP1 C1GALT1 TYMP GLRX2 VAMP5 JAK2 SRPK1
3 genes	0.0417063	GO:0051384: response to glucocorticoid stimulus	CAV1 FAS TYMS
3 genes	0.0435702	GO:0006310: DNA recombination (BP)	RECQL BRCA1 RPA3
3 genes	0.0447288	GO:0018279: protein N-linked glycosylation via asparagine (BP)	SAR1B EDEM3 ALG6
3 genes	0.0462383	GO:0006200: ATP catabolic process (BP)	PSMC2 ATP5H ATP6V1C1
4 genes	0.0467318	GO:0006950: response to stress (BP)	SMG1 ERP44 TMX1 HIGD1A
3 genes	0.0497334	GO:0019058: viral infectious cycle (BP)	KPNB1 EIF2AK2 RPL26L1
Pathways related with Down-expressed genes
Genes	Hyp*	GO Annotations
35 genes	3.11472e-29	GO:0010467: gene expression (BP)	RPL3L RPL12 RPL3 EIF4B TRIM28 EEF2 EIF3B RPL32 RPL19 PCBP2 RPL15 RPL37 RPL13 PRPF8 RBMX UBA52 HNRNPA0 RPS4X EIF3G QARS MED25 DHX9 EIF3F RPL13A MED16 RPLP0 RXRB EIF3H RPL8 RPS3 RPL29 NR3C2 RPL23A RPL10A EIF3D
26 genes	3.60839e-22	GO:0044267: cellular protein metabolic process (BP)	RPL3L RPL12 RPL3 EIF4B MAN1B1 EEF2 EIF3B RPL32 RPL19 RPL15 RPL37 RPL13 UBA52 RPS4X EIF3G PRKCSH EIF3F RPL13A RPLP0 EIF3H RPL8 RPS3 RPL29 RPL23A RPL10A EIF3D
18 genes	2.07249e-21	GO:0006414: translational elongation (BP)	RPL3L RPL12 RPL3 EEF2 RPL32 RPL19 RPL15 RPL37 RPL13 UBA52 RPS4X RPL13A RPLP0 RPL8 RPS3 RPL29 RPL23A RPL10A
24 genes	2.15024e-21	GO:0006412: translation (BP)	RPL3L RPL12 RPL3 EIF4B EEF2 EIF3B RPL32 RPL19 RPL15 RPL37 RPL13 UBA52 RPS4X EIF3G EIF3F RPL13A RPLP0 EIF3H RPL8 RPS3 RPL29 RPL23A RPL10A EIF3D
17 genes	1.13428e-20	GO:0019083: viral transcription (BP)	RPL3L RPL12 RPL3 RPL32 RPL19 RPL15 RPL37 RPL13 UBA52 RPS4X RPL13A RPLP0 RPL8 RPS3 RPL29 RPL23A RPL10A
17 genes	2.8213e-16	GO:0006415: translational termination (BP)	RPL3L RPL12 RPL3 RPL32 RPL19 RPL15 RPL37 RPL13 UBA52 RPS4X RPL13A RPLP0 RPL8 RPS3 RPL29 RPL23A RPL10A
17 genes	5.51655e-20	GO:0019058: viral infectious cycle (BP)	RPL3L RPL12 RPL3 RPL32 RPL19 RPL15 RPL37 RPL13 UBA52 RPS4X RPL13A RPLP0 RPL8 RPS3 RPL29 RPL23A RPL10A
18 genes	2.24e-19	GO:0031018: endocrine pancreas development (BP)	RPL3L RPL12 RPL3 RPL32 RPL19 RPL15 RPL37 RPL13 UBA52 FOXO1 RPS4X RPL13A RPLP0 RPL8 RPS3 RPL29 RPL23A RPL10A
19 genes	7.19e-16	GO:0016071: mRNA metabolic process (BP)	RPL3L RPL12 RPL3 EIF4B RPL32 RPL19 PCBP2 RPL15 RPL37 RPL13 UBA52 RPS4X RPL13A RPLP0 RPL8 RPS3 RPL29 RPL23A RPL10A
18 genes	1.4e-13	GO:0016070: RNA metabolic process (BP)	RPL3L RPL12 RPL3 EIF4B RPL32 RPL19 RPL15 RPL37 RPL13 UBA52 RPS4X RPL13A RPLP0 RPL8 RPS3 RPL29 RPL23A RPL10A
20 genes	6.30059e-14	GO:0016032: viral reproduction (BP)	RPL3L RPL12 RPL3 RPL32 RPL19 RPL15 RPL37 RPL13 UBA52 ZNF274 RPS4X RPL13A ZNF446 RPLP0 RAE1 RPL8 RPS3 RPL29 RPL23A RPL10A
9 genes	3.58e-11	GO:0006413: translational initiation (BP)	EIF2D EIF4B EIF3B EIF3G EIF3F EIF3H EIF3L RPS3 EIF3D
4 genes	0.0061631	GO:0043161: proteasomal ubiquitin-dependent protein catabolic process (BP)	RNF4 PCBP2 STUB1 RNF216
6 genes	0.000527619	GO:0006936: muscle contraction (BP)	KCNQ1 KCNH2 SNTA1 SORBS3 EMD TPM3
22 genes	0.00167646	GO:0006355: regulation of transcription, DNA-dependent (BP)	PHF10 RNF4 ZNF671 ASXL1 KAT8 ZXDB ECD CCDC101 POGK RRP8 ZNF274 MEF2D KCNH2 HABP4 ZNF250 HF17 MED25 SCMH1 RXRB ZNF672 ZNF16 NR3C2
3 genes	0.0112447	GO:0006446: regulation of translational initiation (BP)	EIF4B EIF3B EIF3H
3 genes	0.0175587	GO:0030308: negative regulation of cell growth (BP)	SIPA1 GNB2L1 PHF17
6 genes	0.0109564	GO:0051056: regulation of small GTPase mediated signal transduction (BP)	SIPA1 RASGRP2 RHOF ARHGAP32 ARHGAP1 RASAL2
13 genes	0.0382241	GO:0007275: multicellular organismal development (BP)	TCTN1 POGK MEF2D RPS4X GPX4 GNB2L1 EDAR WNT2B FBXW4 ID3 SCMH1 SPATA20 PHC1
10 genes	0.0339049	GO:0006915: apoptotic process (BP)	PPP1R15A UBA52 MEF2D EDAR TGFBR2 PPP1R13B BCL7C PHF17 RNF216 TNFRSF10B
5 genes	0.0499406	GO:0000398: nuclear mRNA splicing, via spliceosome (BP)	PCBP2 PRPF8 RBMX HNRNPA0 DHX9

## Sheet: GENE EXPRESSION SIGNATURE
Genes differentially expressed among different studies (Pval<0.05)
Genes labeled with an asterisk were not over-expressed or under-expressed in all diseases
Over-expressed genes						Down-expressed genes
EntrezID	Name	CombinedES	Pval			EntrezID	Name	CombinedES	Pval
55008	HERC6	0.84628	6.0283e-08			8665	EIF3F	-0.82378	1.1579e-07
64108	RTP4	0.85478	6.0283e-08			51754	TMEM8B	-0.74	4.3848e-06
23586	DDX58	0.80912	1.7775e-07			54946	SLC41A3	-0.79416	2.286e-05
55133	SRBD1	0.72615	6.8113e-06			1975	EIF4B	-0.65968	7.8788e-05
5698	PSMB9	0.84276	4.1107e-05			56997	ADCK3	-0.65021	8.9448e-05
4494	MT1F	0.65891	7.8788e-05			65108	MARCKSL1	-0.72438	0.00022444
8819	SAP30	0.66027	7.8788e-05			8857	FCGBP	-0.62061	0.00022444
10791	VAMP5	0.65409	8.2073e-05			6159	RPL29	-0.63489	0.00022492
890	CCNA2	0.65302	0.00010903			9743	ARHGAP32	-0.8507	0.00022499
64343	AZI2	0.63881	0.00018781			10594	PRPF8	-0.61675	0.00023694
4493	MT1E	0.70228	0.00019537			3615	IMPDH2	-0.60311	0.00035038
57102	C12orf4	0.6025	0.00035038			10949	HNRNPA0	-0.60263	0.00035038
54676	GTPBP2	0.59766	0.00035784			6191	RPS4X	-0.59705	0.00039679
9447	AIM2	0.60097	0.00035784			738	C11orf2	-1.0293	0.00043846
672	BRCA1	0.60683	0.00035784			130074	FAM168B	-0.57482	0.00070526
11177	BAZ1A	0.64438	0.00035784			93210	PGAP3	-0.59069	0.00075858
56913	C1GALT1	0.71059	0.00043846			949	SCARB1	-0.56825	0.00081687
9212	AURKB	0.5907	0.00045104			5094	PCBP2	-0.56784	0.00081687
11339	OIP5	0.58794	0.00050184			55147	RBM23	-0.56102	0.00098555
51371	POMP	0.5794	0.00064539			58500	ZNF250	-0.559	0.00099526
81542	TMX1	0.57707	0.00068507			10983	CCNI	-0.55312	0.0011331
10906	TRAFD1	0.92208	0.00070526			55450	CAMK2N1	-0.54835	0.0012118
8820	HESX1	0.56829	0.00077184			79929	MAP6D1	-0.54711	0.0012942
9111	NMI	1.2166	0.0009594			6640	SNTA1	-0.54522	0.0012942
644	BLVRA	0.55808	0.00098555			6123	RPL3L	-0.53455	0.0017364
5687	PSMA6	0.6958	0.00098555			4209	MEF2D	-0.61739	0.0021095
8519	IFITM1	0.74606	0.00098555			23368	PPP1R13B	-0.52872	0.0021681
9133	CCNB2	0.5596	0.00099526			10782	ZNF274	-0.52224	0.002403
200315	APOBEC3A	0.55531	0.0010159			79600	TCTN1	-0.52149	0.0026036
10797	MTHFD2	0.55488	0.0010527			11043	MID2	-0.5178	0.0028052
3965	LGALS9	0.7252	0.0010527			57799	RAB40C	-0.51576	0.0028648
528	ATP6V1C1	0.56966	0.0011564			22927	HABP4	-0.5162	0.0029029
1154	CISH	0.54682	0.0012942			10155	TRIM28	-0.51025	0.003251
27348	TOR1B	0.57951	0.0014155			84148	KAT8	-0.50758	0.0033521
29071	C1GALT1C1	0.54357	0.0014297			5018	OXA1L	-0.50359	0.0040353
55500	ETNK1*	0.59583	0.0016595			112869	CCDC101	-0.50185	0.0041887
5311	PKD2	0.59716	0.0016685			51386	EIF3L	-1.2497	0.0045962
8743	TNFSF10	0.98939	0.0017274			56257	MEPCE	-0.76836	0.0046939
3217	HOXB7	0.53439	0.0017644			23645	PPP1R15A	-0.49304	0.0049034
54149	C21orf91	0.52608	0.0021681			2199	FBLN2	-0.71705	0.0049066
9997	SCO2	0.76247	0.0021681			1823	DSC1	-0.48437	0.0064256
4615	MYD88	0.52578	0.0022592			60314	C12orf10*	-0.4842	0.0064714
639	PRDM1	0.51841	0.0026752			1292	COL6A2	-0.4829	0.0065141
29088	MRPL15	0.52072	0.0026752			29928	TIMM22	-0.47886	0.0074949
9768	KIAA0101	0.74298	0.002877			23139	MAST2*	-0.47834	0.0074949
2787	GNG5	0.61446	0.0030579			23635	SSBP2*	-0.55986	0.0084442
51510	CHMP5	1.0857	0.0030579			3399	ID3	-0.54697	0.008649
834	CASP1	0.79206	0.0031828			1397	CRIP2	-0.49989	0.0088273
10549	PRDX4	0.66804	0.003946			5859	QARS	-0.97464	0.0095216
3431	SP110*	0.68844	0.0042837			9792	SERTAD2*	-0.52991	0.0099812
9833	MELK	0.62454	0.0045962			56967	C14orf132	-0.46558	0.010011
3939	LDHA	0.49749	0.0045996			2308	FOXO1	-0.46469	0.010011
29127	RACGAP1	0.50187	0.0047368			81857	MED25	-0.46321	0.0103
23380	SRGAP2	0.54636	0.0047368			10174	SORBS3	-0.48381	0.01039
7298	TYMS	0.65458	0.0047854			8664	EIF3D	-0.52939	0.010416
8638	OASL	0.86926	0.0057713			79960	PHF17	-0.78978	0.010425
51128	SAR1B	0.48598	0.006366			6175	RPLP0	-0.66898	0.010653
57149	LYRM1	0.48211	0.0070215			1938	EEF2	-1.2545	0.011092
865	CBFB	0.4795	0.0071718			4216	MAP3K4	-0.71043	0.011092
2633	GBP1*	0.92531	0.0074418			200205	IBA57	-0.6608	0.011092
3837	KPNB1	0.57343	0.0084442			23378	RRP8	-0.60907	0.011092
5685	PSMA4	0.75254	0.0086199			9057	SLC7A6	-0.4585	0.011092
54739	XAF1	1.2846	0.0088273			8795	TNFRSF10B	-0.45678	0.011092
7130	TNFAIP6	0.68652	0.0088811			26053	AUTS2	-0.45648	0.011092
66008	TRAK2	0.47165	0.0089447			517	ATP5G2	-0.45537	0.011092
91543	RSAD2	1.5279	0.0089778			2010	EMD	-0.5423	0.0114
3428	IFI16	1.0285	0.0096499			113791	PIK3IP1	-0.455	0.011429
5371	PML	0.6257	0.010011			2912	GRM2	-0.45384	0.011509
5965	RECQL	0.46254	0.01039			9644	SH3PXD2A	-0.46386	0.012304
51103	NDUFAF1	0.92787	0.01039			28990	ASTE1	-0.54391	0.012404
2040	STOM	0.46217	0.010416			64425	POLR1E	-0.52008	0.012674
1890	TYMP	0.51473	0.010416			6143	RPL19	-0.61337	0.013336
5683	PSMA2	0.4615	0.010653			91782	CHMP7	-0.44317	0.014022
983	CDK1	0.58371	0.010653			3337	DNAJB1	-0.44285	0.01416
6737	TRIM21	0.70353	0.010846			3757	KCNH2	-0.68615	0.014353
2745	GLRX	1.0269	0.011062			79894	ZNF672	-0.44135	0.014353
5359	PLSCR1	1.1396	0.011092			2002	ELK1	-0.44127	0.014356
7347	UCHL3	0.72002	0.011277			81565	NDEL1	-0.43965	0.015438
55884	WSB2	0.45546	0.0114			7048	TGFBR2	-0.43756	0.015706
55856	ACOT13	0.96127	0.011402			84364	ARFGAP2	-0.43834	0.015789
10410	IFITM3	0.77222	0.011509			154796	AMOT	-0.43712	0.01592
580	BARD1	0.45379	0.011687			55663	ZNF446	-0.52056	0.016627
7360	UGP2	0.45139	0.012304			6047	RNF4	-0.61652	0.017048
28998	MRPL13	0.48454	0.012304			7564	ZNF16	-0.43443	0.017176
5610	EIF2AK2	1.1514	0.012304			64847	SPATA20	-0.43254	0.017433
10952	SEC61B	0.44997	0.01267			9265	CYTH3	-0.43219	0.017611
9554	SEC22B	0.72849	0.012994			23207	PLEKHM2	-0.43165	0.017799
5917	RARS	0.44743	0.013083			6257	RXRB	-0.42999	0.018242
81790	RNF170	0.54765	0.013202			3067	HDC	-0.51831	0.018658
4582	MUC1	0.57209	0.013336			4828	NMB	-0.42826	0.018658
80231	CXorf21	0.47971	0.013388			10235	RASGRP2	-0.42672	0.019358
55072	RNF31	0.51102	0.014022			4204	MECP2	-0.42547	0.019358
857	CAV1	0.4984	0.014277			7311	UBA52	-0.64875	0.019791
56650	CLDND1*	0.51511	0.015438			55850	USE1	-0.42336	0.020226
23424	TDRD7	0.98181	0.015469			10913	EDAR	-0.42339	0.020671
92140	MTDH	0.43834	0.015706			1376	CPT2	-0.55344	0.020685
9738	CCP110	0.47503	0.015706			4054	LTBP3	-0.42161	0.020685
3430	IFI35	1.0744	0.015706			11331	PHB2	-0.62883	0.021072
51659	GINS2	0.43516	0.016569			55658	RNF126	-0.55024	0.021217
9200	PTPLA	0.4338	0.017186			10162	LPCAT3	-0.64047	0.021399
307	ANXA4	0.52776	0.017417			5589	PRKCSH	-0.54736	0.021399
55858	TMEM165	0.61539	0.017611			1285	COL4A3	-0.46619	0.021657
5898	RALA	0.72214	0.017738			79891	ZNF671	-0.70786	0.021784
1737	DLAT	0.43081	0.018242			1198	CLK3	-0.41913	0.021784
7444	VRK2	0.57455	0.018242			90956	ADCK2	-0.47493	0.022115
10538	BATF	0.70124	0.018278			9274	BCL7C	-0.41807	0.022115
4729	NDUFV2*	0.5244	0.018428			7482	WNT2B	-0.4172	0.022115
23412	COMMD3	0.42997	0.01848			8722	CTSF*	-0.41713	0.022115
3717	JAK2	0.49765	0.018632			54471	SMCR7L	-0.41706	0.022115
9517	SPTLC2	0.61117	0.018894			56948	SDR39U1	-0.41551	0.022663
27074	LAMP3	0.8814	0.018894			8667	EIF3H	-0.41644	0.022714
3434	IFIT1	1.3159	0.018894			11253	MAN1B1	-0.41623	0.02273
7353	UFD1L	0.43101	0.019358			32	ACACB	-0.41625	0.022847
8726	EED*	0.4257	0.019779			392	ARHGAP1	-0.53117	0.022873
27071	DAPP1	0.42405	0.019791			81605	URM1	-0.56471	0.023036
5427	POLE2	0.42414	0.02021			9462	RASAL2	-0.41494	0.023036
23167	EFR3A	0.42268	0.020226			374868	ATP9B	-0.41501	0.02315
3005	H1F0	0.42299	0.020671			26505	CNNM3	-0.41463	0.023495
10144	FAM13A	0.53803	0.021881			9902	MRC2	-0.41461	0.023495
8318	CDC45	0.66514	0.021881			54606	DDX56	-0.41364	0.023495
10476	ATP5H	0.41667	0.022115			27244	SESN1	-0.41242	0.023626
9562	MINPP1	0.44249	0.022115			8480	RAE1	-0.63311	0.023682
27236	ARFIP1	0.4875	0.022115			2205	FCER1A	-0.41108	0.02412
6119	RPA3	0.49494	0.022797			5792	PTPRF	-0.41025	0.024527
57415	C3orf14	0.45504	0.022873			51035	UBXN1*	-0.40922	0.025356
2060	EPS15	0.41356	0.02315			55624	POMGNT1*	-0.40757	0.025873
64960	MRPS15	0.41413	0.02315			8396	PIP4K2B	-0.40755	0.025873
23049	SMG1	0.44704	0.02315			3766	KCNJ10	-0.40717	0.025911
969	CD69	0.41252	0.023495			6167	RPL37	-0.40666	0.02718
466	ATF1	0.41355	0.023507			10608	MXD4	-0.87382	0.027188
10643	IGF2BP3	0.41048	0.02412			11319	ECD	-0.53314	0.027188
64976	MRPL40	0.41095	0.024467			54476	RNF216	-0.64109	0.027503
25996	REXO2	0.40945	0.024527			5264	PHYH	-0.45509	0.027503
991	CDC20	0.48436	0.024527			55644	OSGEP	-0.40485	0.027503
64859	OBFC2A	0.40837	0.025356			4306	NR3C2	-0.40359	0.027503
1349	COX7B	0.53613	0.025534			376412	RNF126P1	-0.40343	0.027503
355	FAS	0.40862	0.025972			9409	PEX16	-0.40202	0.028114
9039	UBA3	0.64794	0.026147			6132	RPL8	-0.67535	0.02831
3161	HMMR	0.60602	0.027188			29997	GLTSCR2	-0.99384	0.028567
29929	ALG6	0.40466	0.027217			6638	SNRPN	-0.57438	0.028883
51501	C11orf73	0.40471	0.027503			6137	RPL13	-0.61938	0.029926
9787	DLGAP5*	0.60782	0.028015			2879	GPX4	-0.39896	0.029926
5701	PSMC2	0.55002	0.028042			4756	NEO1*	-0.39779	0.030415
23179	RGL1	0.43071	0.028177			5243	ABCB1*	-0.46432	0.030643
55355	HJURP*	0.40195	0.028842			79414	LRFN3	-0.39737	0.030849
10561	IFI44	1.4503	0.028842			56006	SMG9*	-0.41327	0.031471
80145	THOC7	0.40142	0.028883			259197	NCR3	-0.55047	0.032159
3429	IFI27	1.368	0.029354			55090	MED9	-0.43254	0.033892
9403	SEP15	0.39947	0.029926			158586	ZXDB	-0.39158	0.0342
3396	ICT1	0.39967	0.029926			6138	RPL15	-0.87882	0.034227
56942	CMC2*	0.49557	0.030409			910	CD1B	-0.39252	0.034499
55288	RHOT1	0.65428	0.030849			80194	TMEM134*	-0.39066	0.034771
10745	PHTF1	0.39696	0.031471			81890	QTRT1*	-0.42197	0.034812
54969	C4orf27	0.41743	0.031471			3783	KCNN4	-0.39182	0.034812
7083	TK1	0.57659	0.031471			1911	PHC1	-0.39094	0.035382
7272	TTK*	0.39617	0.031574			6122	RPL3	-0.6324	0.035656
9636	ISG15	1.4848	0.032159			27315	PGAP2	-0.3885	0.03601
51065	RPS27L	0.53939	0.033309			6161	RPL32	-0.52637	0.036327
4600	MX2	1.1732	0.033892			151	ADRA2B	-0.38732	0.036327
55312	RFK	0.39257	0.034147			3784	KCNQ1	-0.78183	0.036396
51022	GLRX2	0.39199	0.0342			6136	RPL12	-0.52171	0.036396
6614	SIGLEC1	0.73463	0.0342			10273	STUB1	-0.41723	0.036396
7357	UGCG	0.39325	0.034227			7170	TPM3	-0.38813	0.036396
261726	TIPRL	0.66364	0.034499			170679	PSORS1C1	-0.38686	0.036396
965	CD58	0.39209	0.034676			6494	SIPA1	-0.38676	0.036396
4706	NDUFAB1	0.38983	0.034812			10399	GNB2L1	-0.79788	0.036414
699	BUB1	0.38994	0.034812			23521	RPL13A	-0.58672	0.036914
10964	IFI44L	1.4956	0.035382			6147	RPL23A	-0.5045	0.036914
7205	TRIP6	0.57312	0.036327			57645	POGK	-0.38637	0.037272
26225	ARL5A	0.6123	0.036327			10998	SLC27A5*	-0.38555	0.03789
8674	VAMP4*	0.38743	0.036396			171023	ASXL1	-0.41972	0.038253
3640	INSL3	0.38713	0.03686			8662	EIF3B	-0.38395	0.038253
2287	FKBP3	0.50728	0.036914			27316	RBMX	-0.38351	0.038253
1486	CTBS	0.38646	0.037343			10994	ILVBL	-0.38336	0.038253
53	ACP2*	0.3851	0.037785			1571	CYP2E1*	-0.45038	0.038907
23071	ERP44	0.38472	0.03789			54859	C3orf75*	-0.38026	0.04026
80267	EDEM3	0.38374	0.038253			10025	MED16	-0.37939	0.040831
8763	CD164	0.38297	0.038339			56941	C3orf37	-0.52135	0.040917
3601	IL15RA	0.5685	0.038814			7805	LAPTM5*	-0.42491	0.042545
11274	USP18	1.2268	0.038907			60343	FAM3A	-0.37689	0.042598
51290	ERGIC2	0.56222	0.039297			79090	TRAPPC6A	-0.3773	0.042862
10987	COPS5	0.64643	0.039382			6276	S100A5	-0.37661	0.042934
6772	STAT1*	1.1039	0.039382			23677	SH3BP4*	-0.37686	0.043421
8624	PSMG1	0.38157	0.04026			3875	KRT18	-0.38558	0.044101
1058	CENPA*	0.46326	0.04026			1660	DHX9	-0.37597	0.044197
11065	UBE2C	0.50546	0.04026			54509	RHOF	-0.38325	0.044442
79019	CENPM	0.37965	0.040748			23547	LILRA4	-0.37479	0.04467
58472	SQRDL	0.56267	0.041035			8666	EIF3G	-0.37446	0.044754
23512	SUZ12	0.3795	0.04111			53827	FXYD5	-0.47458	0.044961
4697	NDUFA4*	0.39418	0.041161			10233	LRRC23	-0.37372	0.044961
6788	STK3	0.37739	0.042574			6468	FBXW4	-0.58682	0.045451
55969	C20orf24	0.51627	0.04268			10803	CCR9	-0.37449	0.045451
10589	DRAP1*	0.68437	0.042862			6124	RPL4*	-0.74933	0.045519
11262	SP140	0.51147	0.043151			1939	EIF2D	-0.55635	0.04559
28985	MCTS1*	0.37716	0.043736			22955	SCMH1	-0.4452	0.045934
6745	SSR1*	0.37545	0.044101			2194	FASN	-0.5271	0.046327
25994	HIGD1A	0.37556	0.044101			83451	ABHD11	-0.37216	0.04655
27032	ATP2C1*	0.37319	0.045519			4736	RPL10A	-0.70687	0.047682
9381	OTOF*	0.7397	0.04559			2273	FHL1*	-0.37072	0.047682
10213	PSMD14*	0.49929	0.045934			6188	RPS3	-0.65564	0.048181
10616	RBCK1*	0.43791	0.046788			81887	LAS1L	-0.40832	0.048352
9978	RBX1	0.85211	0.046788			55274	PHF10	-0.42449	0.048894
1033	CDKN3	0.44296	0.047057
830	CAPZA2	0.37058	0.047791
51121	RPL26L1	0.37833	0.047791
51203	NUSAP1	0.74427	0.04796
19	ABCA1	0.54001	0.048352
55863	TMEM126B	0.54929	0.048352
6732	SRPK1	0.65609	0.048352
3665	IRF7	1.1678	0.048352

## Sheet: FOLD CHANGES
NAME	Descripcion	SLE_GSE1	RA_GSE15573	SLE_GSE4588	RA_GSE4588	SS_GSE51092
IFI27	fold_change	2.74601	0.194687	7.36217	0.753876	2.98722
IFIT1	fold_change	1.93766	0.208686	4.6207	2.07571	1.48662
IFI44L	fold_change	2.78452	0.184249	4.47031	0.83833	2.17726
RSAD2	fold_change	2.07968	0.235387	3.83828	1.25418	2.18358
USP18	fold_change	2.78665	0.0359578	3.78308	0.647895	1.04319
LAMP3	fold_change	2.09123	0.0319093	3.5306	0.367881	1.69523
IFI44	fold_change	1.88501	0.185634	3.29373	0.622505	1.73448
ISG15	fold_change	2.08037	0.257089	3.04884	0.497132	1.59276
PLSCR1	fold_change	1.262	0.0815506	2.41598	1.31758	0.783928
XAF1	fold_change	1.06589	0.0410113	2.41388	1.09976	1.21138
OTOF*	fold_change	1.06947	-0.00783767	2.24725	0.599778	1.63881
DLGAP5*	fold_change	0.668263	-0.000683604	2.21337	1.73051	0.359266
SIGLEC1	fold_change	0.77569	0.0246737	2.20949	1.0074	1.10774
CDC45	fold_change	0.677114	0.0323515	2.18196	0.494205	0.465378
MELK	fold_change	0.588073	0.0505744	1.97762	0.630224	0.306586
IRF7	fold_change	1.04546	0.0722366	1.8642	0.37899	0.702907
CDC20	fold_change	0.790001	0.0200983	1.85446	0.961603	0.435347
CDK1	fold_change	0.487246	0.0407767	1.83284	0.738096	0.336515
RTP4	fold_change	0.783264	0.0836795	1.7628	1.03615	0.979128
OASL	fold_change	0.954486	0.248305	1.69767	0.369656	0.961401
IFI35	fold_change	1.07498	0.00582921	1.68896	0.776663	0.651069
STAT1*	fold_change	1.51962	-0.121181	1.62077	0.562934	0.602988
OIP5	fold_change	0.491375	0.0220746	1.56138	1.21656	0.342456
IFITM1	fold_change	1.20414	0.20073	1.4892	0.424843	0.293188
KIAA0101	fold_change	0.609703	0.0674177	1.47352	0.621211	0.518787
MX2	fold_change	0.629293	0.195233	1.47266	0.43501	0.366912
TNFSF10	fold_change	0.354592	0.621571	1.45556	1.69473	0.41382
TYMS	fold_change	0.773752	0.00412048	1.40939	0.607946	0.697517
H1F0	fold_change	0.434467	0.0418937	1.4079	0.660123	0.311603
CISH	fold_change	0.261141	0.174779	1.40682	1.46705	0.267445
TK1	fold_change	0.643339	0.0993732	1.38545	0.657697	0.15013
EIF2AK2	fold_change	0.888871	0.595696	1.37834	0.0327689	0.916156
HJURP*	fold_change	0.574761	-0.00615797	1.35968	0.679098	0.153859
BATF	fold_change	0.385108	0.267555	1.33805	1.36379	0.0865523
GBP1*	fold_change	1.37069	-0.0623459	1.31995	1.05831	0.998086
CAV1	fold_change	0.561193	0.0364204	1.2706	0.0971588	0.395117
APOBEC3A	fold_change	0.879318	0.065626	1.26434	1.22389	0.822151
NMI	fold_change	0.598942	0.220079	1.26101	0.816953	0.398538
HMMR	fold_change	0.373284	0.0520519	1.24393	0.311727	0.314812
MT1E	fold_change	0.670648	0.00655402	1.07353	0.938355	0.679669
UBE2C	fold_change	0.187679	0.0195797	1.07222	0.315315	0.407743
TTK*	fold_change	0.439887	0.0147335	1.06604	-0.0206628	0.285042
GLRX	fold_change	0.320808	0.7928	1.03091	1.40255	0.237148
IFITM3	fold_change	0.508861	0.0866488	1.02179	0.570934	1.19087
LGALS9	fold_change	0.527832	0.132003	1.0166	0.578863	0.558491
SCO2	fold_change	0.606277	0.194112	0.997611	0.650109	0.552775
CHMP5	fold_change	0.66487	0.389728	0.977206	0.48063	0.465673
TDRD7	fold_change	0.429259	0.00908506	0.976089	0.555046	0.528161
NUSAP1	fold_change	0.546245	0.0517751	0.974149	0.0462098	0.488614
MT1F	fold_change	0.540646	0.0260445	0.931714	0.703394	0.316916
AIM2	fold_change	0.489603	0.491984	0.928223	0.49071	0.462028
HOXB7	fold_change	0.496576	0.0103675	0.92622	0.280189	0.293007
DRAP1*	fold_change	0.399401	-0.0427896	0.853791	0.419728	0.419284
CDKN3	fold_change	0.368438	0.0674896	0.811458	0.605614	0.0580888
TRIP6	fold_change	0.390819	0.0195268	0.78992	0.214558	0.152932
GINS2	fold_change	1.03527	0.0298606	0.773681	0.322265	0.411701
CCNB2	fold_change	0.560658	0.0496272	0.767638	0.500238	0.484466
CCNA2	fold_change	0.578921	0.0282413	0.766957	0.245617	0.582998
HESX1	fold_change	0.675574	0.0452504	0.759903	0.408783	0.798143
IFI16	fold_change	0.52566	0.0860831	0.75975	0.373362	0.453018
NDUFAF1	fold_change	0.19427	0.179504	0.7439	0.787046	0.250609
BRCA1	fold_change	0.593657	0.063617	0.729517	0.534077	0.161377
ANXA4	fold_change	0.1329	0.024186	0.717548	0.622842	0.525978
CENPA*	fold_change	0.244034	0.0461102	0.715498	-0.0212829	0.205371
AURKB	fold_change	0.388938	0.125569	0.710328	0.457495	0.393224
SP110*	fold_change	0.390064	-0.0024697	0.709433	0.376854	0.304514
FAM13A	fold_change	0.212081	0.100076	0.701919	0.550993	0.559478
PML	fold_change	0.558972	0.00502181	0.700628	0.37052	0.32525
PTPLA	fold_change	0.447342	0.101518	0.67453	0.479623	0.334921
PSMB9	fold_change	0.482087	0.112578	0.674371	0.521985	0.306913
TRAFD1	fold_change	0.385318	0.101176	0.672504	0.538404	0.446086
RACGAP1	fold_change	0.409768	0.0462877	0.662211	0.164289	0.186444
INSL3	fold_change	0.235557	0.0463292	0.654688	0.31929	0.286075
TYMP	fold_change	0.589002	0.153223	0.650623	0.628838	0.210699
TMEM126B	fold_change	0.318499	0.147252	0.649421	0.324287	0.0827739
HERC6	fold_change	1.17061	0.148604	0.637843	0.295956	0.845876
ACOT13	fold_change	0.222741	0.248349	0.63179	0.472499	0.168064
VRK2	fold_change	0.313202	0.01551	0.612037	0.099722	0.552807
MTHFD2	fold_change	0.58873	0.0374184	0.601187	0.384084	0.290944
SEC22B	fold_change	0.241579	0.21261	0.593771	0.349357	0.0654962
RBX1	fold_change	0.338468	0.763627	0.592119	0.261205	0.0776203
STOM	fold_change	0.608561	0.367163	0.590375	0.740732	0.13941
RALA	fold_change	0.57764	0.118799	0.583034	0.38989	0.0834543
CASP1	fold_change	0.260133	0.388187	0.572169	0.884266	0.309457
POLE2	fold_change	0.376218	0.0057026	0.567066	0.0601131	0.287923
BLVRA	fold_change	0.521609	0.101219	0.562668	0.847924	0.366366
FAS	fold_change	0.641745	0.0394361	0.557207	0.334166	0.14556
SQRDL	fold_change	0.372318	0.181845	0.547156	0.509421	0.0537007
C1GALT1C1	fold_change	0.444171	0.0538183	0.544468	0.684509	0.224187
SPTLC2	fold_change	0.330781	0.151249	0.54334	0.691605	0.144922
TRIM21	fold_change	0.222187	0.187683	0.536061	0.126669	0.439162
PRDX4	fold_change	0.546448	0.190312	0.533935	0.28837	0.120465
MINPP1	fold_change	0.222287	0.0267977	0.509728	0.629327	0.178379
DDX58	fold_change	0.488857	0.144612	0.500954	0.393184	0.768323
GNG5	fold_change	0.267611	0.207401	0.498399	0.405625	0.168478
PSMA6	fold_change	0.516	0.41399	0.497107	0.204019	0.19585
RNF170	fold_change	0.109865	0.080093	0.477788	0.503198	0.197887
ABCA1	fold_change	0.273827	0.769562	0.473616	0.121852	0.428504
SRBD1	fold_change	0.295341	0.179529	0.470487	0.348358	0.300695
ICT1	fold_change	0.084354	0.141462	0.46503	0.27057	0.115307
MRPL13	fold_change	0.306357	0.290358	0.449813	0.131644	0.23515
MUC1	fold_change	0.169873	0.0730069	0.448058	0.442701	0.541822
ERGIC2	fold_change	0.244643	0.00628821	0.444036	0.14161	0.32071
VAMP5	fold_change	0.386985	0.228093	0.442266	0.330086	0.348637
AZI2	fold_change	0.4435	0.0691876	0.433189	0.157774	0.364087
UCHL3	fold_change	0.385958	0.123421	0.429023	0.356668	0.102187
PSMA4	fold_change	0.33967	0.412533	0.418912	0.289831	0.194279
TMX1	fold_change	0.305081	0.233551	0.416864	0.422364	0.229022
PKD2	fold_change	0.460788	0.00477011	0.40741	0.320414	0.493959
SAP30	fold_change	0.426085	0.15539	0.402009	0.600359	0.513503
RBCK1*	fold_change	0.239049	-0.0501019	0.393509	0.146801	0.153266
CLDND1*	fold_change	0.337008	-0.0596871	0.393235	0.525042	0.23365
SRGAP2	fold_change	0.154273	0.0493299	0.392137	0.473833	0.3339
VAMP4*	fold_change	0.150347	-0.00427019	0.391631	0.246554	0.167833
TMEM165	fold_change	0.234886	0.24854	0.388435	0.535602	0.230201
ETNK1*	fold_change	0.530311	-0.00606364	0.385269	0.213484	0.409521
MYD88	fold_change	0.163253	0.139244	0.378873	0.402061	0.179928
UBA3	fold_change	0.281952	0.0454917	0.37761	0.390468	0.237317
TIPRL	fold_change	0.118514	0.0438091	0.375489	0.545121	0.313259
PSMD14*	fold_change	0.329778	-0.0316755	0.373077	0.26263	0.132239
IL15RA	fold_change	0.444226	0.000450844	0.369007	0.440879	0.257463
TRAK2	fold_change	0.127473	0.440812	0.367046	0.198742	0.179752
CXorf21	fold_change	0.0770286	0.0924213	0.367004	0.410817	0.585466
ATF1	fold_change	0.180232	0.03492	0.355179	0.472908	0.165436
SP140	fold_change	0.341741	0.101396	0.354228	0.1323	0.52654
IGF2BP3	fold_change	0.404258	0.0318006	0.353461	0.322903	0.507915
RPA3	fold_change	0.23816	0.28523	0.349681	0.0200548	0.166669
C20orf24	fold_change	0.168677	0.164399	0.338289	0.490464	0.057452
LDHA	fold_change	0.374444	0.0407246	0.33157	0.220461	0.181454
SAR1B	fold_change	0.630575	0.166922	0.330559	0.206763	0.16116
CD69	fold_change	0.601757	0.0350001	0.328004	0.081655	0.414485
OBFC2A	fold_change	0.199234	0.235875	0.325614	0.3664	0.182748
BARD1	fold_change	0.87703	0.140422	0.323212	0.060544	0.120894
RHOT1	fold_change	0.105958	0.071913	0.319495	0.571682	0.220725
DLAT	fold_change	0.240315	0.0374217	0.309248	0.360473	0.136688
UGP2	fold_change	0.106718	0.103206	0.304721	0.405508	0.109531
NDUFV2*	fold_change	0.270942	0.1497	0.302535	-0.0786775	0.234991
DAPP1	fold_change	0.194168	0.0561567	0.299397	0.172366	0.352479
LYRM1	fold_change	0.119711	0.196664	0.298203	0.200382	0.110522
ARFIP1	fold_change	0.0471858	0.0674623	0.291998	0.389779	0.233894
C21orf91	fold_change	0.350777	0.00990901	0.291748	0.315716	0.228576
ATP6V1C1	fold_change	0.409861	0.0995643	0.284147	0.37938	0.127554
C11orf73	fold_change	0.224872	0.0198947	0.281063	0.332371	0.129547
MRPL40	fold_change	0.133128	0.15382	0.280956	0.214947	0.286807
PSMG1	fold_change	0.256154	0.00874354	0.277671	0.418428	0.105552
FKBP3	fold_change	0.151197	0.0532877	0.277111	0.351568	0.153054
CENPM	fold_change	0.264988	0.0337454	0.27701	0.365942	0.287662
GLRX2	fold_change	0.180861	0.0098742	0.273176	0.091717	0.205947
COPS5	fold_change	0.151904	0.36108	0.269778	0.434853	0.076784
CD164	fold_change	0.294493	0.00412371	0.266851	0.197637	0.356638
ARL5A	fold_change	0.137129	0.25648	0.265519	0.37772	0.234008
POMP	fold_change	0.374944	0.161184	0.264894	0.0258393	0.175813
MRPL15	fold_change	0.17279	0.302771	0.263041	0.191812	0.132835
RPS27L	fold_change	0.286825	0.940594	0.26106	0.00648275	0.325206
BAZ1A	fold_change	0.329999	0.235964	0.259439	0.0427166	0.259915
CBFB	fold_change	0.194561	0.00481668	0.250944	0.184846	0.227461
CTBS	fold_change	0.346515	0.222608	0.248473	0.138704	0.0609066
CMC2*	fold_change	0.422724	0.218994	0.245047	-0.0860325	0.245154
C4orf27	fold_change	0.15015	0.0167539	0.244989	0.416228	0.160755
THOC7	fold_change	0.266758	0.111552	0.24257	0.195514	0.0717263
TNFAIP6	fold_change	0.483434	0.863438	0.241586	0.804427	0.681754
C1GALT1	fold_change	0.263525	0.0541591	0.241434	0.237604	0.623213
SRPK1	fold_change	0.190041	0.579658	0.221444	0.174762	0.126151
RARS	fold_change	0.15604	0.0976621	0.220759	0.301042	0.132266
SEC61B	fold_change	0.38797	0.112953	0.219414	0.113868	0.0644021
HIGD1A	fold_change	0.298381	0.0849564	0.21937	0.267518	0.130924
PSMA2	fold_change	0.287864	0.130597	0.219347	0.143186	0.1431
MRPS15	fold_change	0.337099	0.183468	0.219257	0.097779	0.0960209
EED*	fold_change	0.338401	0.0362553	0.216041	-0.0591996	0.252314
UGCG	fold_change	0.295652	0.248965	0.215544	0.154831	0.0785667
COX7B	fold_change	0.285439	0.448117	0.214584	0.0648276	0.327196
REXO2	fold_change	0.248811	0.0975436	0.208182	0.326942	0.181213
BUB1	fold_change	0.236304	0.0421506	0.203378	0.132656	0.496021
CAPZA2	fold_change	0.167114	0.422198	0.201747	0.161922	0.215671
SEP15	fold_change	0.213853	0.0888338	0.198146	0.145125	0.124351
CYP2E1*	fold_change	-0.414927	-0.0507251	0.197364	-0.584802	-0.306767
NDUFAB1	fold_change	0.175005	0.0917605	0.197065	0.221132	0.158025
RPL26L1	fold_change	0.234073	0.357413	0.194549	0.132876	0.111887
ACP2*	fold_change	0.265668	-0.0254756	0.18789	0.307324	0.270617
COMMD3	fold_change	0.110595	0.373733	0.184594	0.192279	0.127308
RFK	fold_change	0.133055	0.0708717	0.167973	0.151672	0.197555
ATP5H	fold_change	0.153417	0.135757	0.165746	0.2035	0.16434
MTDH	fold_change	0.292355	0.00685702	0.163246	0.16722	0.189103
SMG1	fold_change	0.113344	0.102971	0.159092	0.203487	0.158296
PRDM1	fold_change	0.359352	0.117267	0.158978	0.489016	0.251071
ALG6	fold_change	0.0478349	0.0343379	0.156491	0.149697	0.192968
WSB2	fold_change	0.53762	0.0436274	0.152741	0.472254	0.202941
NDUFA4*	fold_change	0.154879	0.886042	0.149482	-0.0181167	0.260443
C12orf4	fold_change	0.251908	0.0614792	0.148209	0.10988	0.338813
ATP2C1*	fold_change	0.270045	-0.0103337	0.147124	0.0789603	0.185495
KPNB1	fold_change	0.461596	0.0833548	0.146922	0.0685951	0.212312
RGL1	fold_change	0.25495	0.0436014	0.137291	0.27607	0.506533
PHTF1	fold_change	0.0705326	0.234341	0.124007	0.245451	0.18994
RECQL	fold_change	0.215787	0.0142065	0.121646	0.336959	0.282186
EPS15	fold_change	0.154399	0.0156923	0.117036	0.134488	0.206496
GTPBP2	fold_change	0.181795	0.0895822	0.105475	0.233536	0.375548
STK3	fold_change	0.668218	0.110142	0.0971691	0.19075	0.254801
TMEM134*	fold_change	-0.295194	-0.0903045	0.0916375	-0.345452	-0.147826
PSMC2	fold_change	0.339543	0.241464	0.0773087	0.423377	0.103389
JAK2	fold_change	0.358817	0.0974625	0.0721358	0.323887	0.443222
ERP44	fold_change	0.17159	0.115061	0.0643314	0.123127	0.106567
TOR1B	fold_change	0.349266	0.083907	0.0636548	0.246479	0.458494
EFR3A	fold_change	0.157349	0.148158	0.0612301	0.088828	0.196381
RNF31	fold_change	0.120824	0.127836	0.048441	0.685295	0.24638
CCP110	fold_change	0.23297	0.0246486	0.0429469	0.234728	0.238769
C3orf14	fold_change	0.365474	0.0288607	0.036333	0.111359	0.601225
CD58	fold_change	0.354022	0.333045	0.0266378	0.41605	0.166519
EDEM3	fold_change	0.281051	0.0212025	0.0246952	0.411038	0.166148
UFD1L	fold_change	0.248677	0.0258927	0.0120575	0.0408863	0.224393
SUZ12	fold_change	0.286182	0.311727	0.00528582	0.314795	0.101317
POMGNT1*	fold_change	-0.155814	-0.191639	0.00235692	-0.243736	-0.176393
C3orf75*	fold_change	-0.232794	-0.0585726	0.000532172	-0.113424	-0.228417
SIPA1	fold_change	-0.315422	-0.138385	-0.00396152	-0.209754	-0.123165
MCTS1*	fold_change	0.347098	0.0596312	-0.0121333	0.358426	0.174208
EIF3G	fold_change	-0.0924595	-0.169196	-0.0227398	-0.226141	-0.112638
RNF126	fold_change	-0.110789	-0.224046	-0.0254752	-0.44504	-0.165783
C3orf37	fold_change	-0.166825	-0.291269	-0.0391221	-0.179557	-0.209689
DDX56	fold_change	-0.11771	-0.186461	-0.0423222	-0.203449	-0.094503
ILVBL	fold_change	-0.260149	-0.124462	-0.0460287	-0.013045	-0.175437
SSR1*	fold_change	0.242521	0.129636	-0.0488812	0.212732	0.116061
PGAP2	fold_change	-0.172109	-0.0448712	-0.050611	-0.172887	-0.146936
ASXL1	fold_change	-0.0680705	-0.0537224	-0.0562256	-0.254161	-0.201706
RRP8	fold_change	-0.125446	-0.172564	-0.0566607	-0.38509	-0.195582
ATP5G2	fold_change	-0.0899718	-0.0336299	-0.0568724	-0.131516	-0.298186
FOXO1	fold_change	-0.2144	-0.0925007	-0.0647833	-0.342772	-0.236641
LAS1L	fold_change	-0.113894	-0.26775	-0.0657941	-0.216774	-0.199892
RNF4	fold_change	-0.108127	-0.271765	-0.0722241	-0.373396	-0.140087
MECP2	fold_change	-0.185921	-0.0196291	-0.078603	-0.241701	-0.24702
SMCR7L	fold_change	-0.0745368	-0.132994	-0.0798472	-0.0434424	-0.159686
PLEKHM2	fold_change	-0.150104	-0.0992421	-0.0890681	-0.327924	-0.122448
RHOF	fold_change	-0.220477	-0.209023	-0.0930295	-0.360488	-0.207492
RPL23A	fold_change	-0.204072	-0.0762878	-0.0961431	-0.387044	-0.157422
RAE1	fold_change	-0.0832898	-0.17193	-0.0980486	-0.501614	-0.137149
EDAR	fold_change	-0.280967	-0.0860905	-0.0988236	-0.0249037	-0.764291
RBMX	fold_change	-0.032398	-0.120138	-0.0989156	-0.116708	-0.101067
RNF216	fold_change	-0.178167	-0.348999	-0.0995824	-0.16501	-0.198733
SDR39U1	fold_change	-0.182625	-0.0879368	-0.102328	-0.139217	-0.360488
CCDC101	fold_change	-0.259409	-0.18594	-0.107152	-0.0847461	-0.187659
PEX16	fold_change	-0.216172	-0.0144171	-0.107226	-0.223809	-0.132076
STUB1	fold_change	-0.126913	-0.018079	-0.109045	-0.10692	-0.160111
ZXDB	fold_change	-0.478215	-0.0515457	-0.11218	-0.0228157	-0.226862
LRRC23	fold_change	-0.127561	-0.0963323	-0.116471	-0.224484	-0.1811
PIP4K2B	fold_change	-0.0926287	-0.0422548	-0.117957	-0.314688	-0.334551
RPL32	fold_change	-0.200062	-0.0534742	-0.119229	-0.384466	-0.122744
MRC2	fold_change	-0.272447	-0.0548009	-0.125079	-0.430791	-0.207445
TIMM22	fold_change	-0.184381	-0.301307	-0.127527	-0.205519	-0.172519
USE1	fold_change	-0.265072	-0.123374	-0.127538	-0.0290302	-0.279845
ADRA2B	fold_change	-0.191246	-0.0279129	-0.12975	-0.442031	-0.325823
FAM3A	fold_change	-0.147291	-0.0547279	-0.13046	-0.119434	-0.168654
PHYH	fold_change	-0.0661568	-0.164364	-0.134389	-0.167152	-0.448382
FXYD5	fold_change	-0.132501	-0.374074	-0.136283	-0.162102	-0.156239
PHF10	fold_change	-0.0649069	-0.356735	-0.138927	-0.165933	-0.0909691
URM1	fold_change	-0.133542	-0.204515	-0.139076	-0.118649	-0.263007
KAT8	fold_change	-0.161989	-0.0575305	-0.139087	-0.101309	-0.283724
ZNF16	fold_change	-0.177609	-0.0251534	-0.144311	-0.357706	-0.15127
EIF3B	fold_change	-0.0957701	-0.213028	-0.144894	-0.14362	-0.104991
FBXW4	fold_change	-0.0888396	-0.280415	-0.147264	-0.320752	-0.139147
RPS4X	fold_change	-0.221764	-0.34932	-0.14768	-0.360257	-0.243106
RASGRP2	fold_change	-0.365252	-0.067977	-0.150568	-0.347659	-0.0963199
RPL19	fold_change	-0.181093	-0.332521	-0.155091	-0.338587	-0.0755182
TNFRSF10B	fold_change	-0.328095	-0.0610241	-0.157779	-0.645547	-0.229423
ELK1	fold_change	-0.134352	-0.0747174	-0.16219	-0.229681	-0.146812
RPL12	fold_change	-0.239846	-0.0681661	-0.16571	-0.358974	-0.104872
PRPF8	fold_change	-0.189281	-0.320209	-0.167313	-0.182515	-0.224232
ARHGAP1	fold_change	-0.200128	-0.417509	-0.167556	-0.0737606	-0.166415
ZNF672	fold_change	-0.172529	-0.0588182	-0.169119	-0.443317	-0.240232
RAB40C	fold_change	-0.368776	-0.0657009	-0.169519	-0.0409321	-0.178338
SSBP2*	fold_change	-0.354377	-0.188478	-0.17306	0.0382195	-0.171826
S100A5	fold_change	-0.226511	-0.0657079	-0.176334	-0.458921	-0.192439
EMD	fold_change	-0.0996493	-0.217721	-0.176363	-0.441625	-0.180072
TPM3	fold_change	-0.0954754	-0.403379	-0.176895	-0.0694199	-0.101515
PSORS1C1	fold_change	-0.291599	-0.0362911	-0.180731	-0.795149	-0.169187
OSGEP	fold_change	-0.238004	-0.178504	-0.181164	-0.228311	-0.100199
TRAPPC6A	fold_change	-0.283619	-0.168226	-0.18409	-0.119142	-0.128501
UBXN1*	fold_change	-0.177653	0.0499209	-0.190893	-0.193507	-0.109125
CHMP7	fold_change	-0.212115	-0.162638	-0.191871	-0.208731	-0.220355
NMB	fold_change	-0.159775	-0.0272359	-0.194505	-0.4378	-0.360632
FAM168B	fold_change	-0.319775	-0.149192	-0.195594	-0.133212	-0.224807
ZNF274	fold_change	-0.123889	-0.1106	-0.196113	-0.38066	-0.204761
ECD	fold_change	-0.0563274	-0.105388	-0.197909	-0.376558	-0.109922
MAN1B1	fold_change	-0.0229959	-0.122989	-0.199545	-0.167387	-0.142544
SNTA1	fold_change	-0.296166	-0.0459636	-0.204985	-0.322618	-0.285527
CLK3	fold_change	-0.133661	-0.000716767	-0.205575	-0.332672	-0.209055
RPL13A	fold_change	-0.213997	-0.132566	-0.206733	-0.389233	-0.182489
OXA1L	fold_change	-0.0915855	-0.196285	-0.214338	-0.0619486	-0.13443
C12orf10*	fold_change	-0.227413	-0.150074	-0.217432	0.0208389	-0.232086
PGAP3	fold_change	-0.110991	-0.26989	-0.218769	-0.189403	-0.253972
HNRNPA0	fold_change	-0.117178	-0.219943	-0.219097	-0.101838	-0.185784
ACACB	fold_change	-0.316752	-0.171161	-0.219696	-0.301794	-0.163922
ADCK3	fold_change	-0.258617	-0.172725	-0.219705	-0.153576	-0.229413
ADCK2	fold_change	-0.127117	-0.346607	-0.22154	-0.0128064	-0.181984
EIF3H	fold_change	-0.163698	-0.0991184	-0.22258	-0.177882	-0.116367
CPT2	fold_change	-0.0770142	-0.168832	-0.227556	-0.250796	-0.127856
WNT2B	fold_change	-0.313432	-0.0102689	-0.2281	-0.16161	-0.343595
SMG9*	fold_change	-0.274244	-0.05035	-0.22857	0.125056	-0.254637
ARFGAP2	fold_change	-0.0936296	-0.166177	-0.229513	-0.0896643	-0.167382
SH3PXD2A	fold_change	-0.426957	-0.291663	-0.23071	-0.0182761	-0.239144
MAST2*	fold_change	-0.282878	0.0124216	-0.232111	-0.364976	-0.325255
PPP1R15A	fold_change	-0.16581	-0.170578	-0.236536	-0.348661	-0.199577
PHC1	fold_change	-0.372032	-0.059642	-0.236954	-0.267262	-0.0789514
CYTH3	fold_change	-0.346628	-0.0452641	-0.245909	-0.717253	-0.188004
CCNI	fold_change	-0.161609	-0.223247	-0.24619	-0.121719	-0.0967846
RPL13	fold_change	-0.273313	-0.0738342	-0.247441	-0.365787	-0.212545
MED25	fold_change	-0.191204	-0.135578	-0.248186	-0.834079	-0.34352
RNF126P1	fold_change	-0.222714	-0.0142328	-0.248475	-0.0712308	-0.257174
RASAL2	fold_change	-0.390181	-0.0133454	-0.250924	-0.587023	-0.184719
HDC	fold_change	-0.66865	-0.77106	-0.253589	-1.24924	-0.775413
RBM23	fold_change	-0.171401	-0.114182	-0.256083	-0.446255	-0.127522
NDEL1	fold_change	-0.0295872	-0.0793317	-0.256133	-0.363652	-0.196705
RPL3	fold_change	-0.279039	-0.115546	-0.256418	-0.458385	-0.103758
IMPDH2	fold_change	-0.331386	-0.302991	-0.25689	-0.110169	-0.21854
LAPTM5*	fold_change	-0.187847	0.0436414	-0.259721	-0.397861	-0.120922
RPLP0	fold_change	-0.260949	-0.0701889	-0.260036	-0.353447	-0.250956
SERTAD2*	fold_change	-0.241158	-0.187297	-0.261377	0.0125785	-0.239076
FCGBP	fold_change	-0.41975	-0.0887138	-0.263075	-0.929276	-0.545981
MAP6D1	fold_change	-0.238551	-0.165976	-0.270337	-0.226138	-0.23434
RPS3	fold_change	-0.171669	-0.070075	-0.27275	-0.41963	-0.150292
TGFBR2	fold_change	-0.261648	-0.107264	-0.273054	-0.266473	-0.0906566
ZNF446	fold_change	-0.134074	-0.18321	-0.276817	-0.135488	-0.251478
MED16	fold_change	-0.200136	-0.116832	-0.277723	-0.0251239	-0.22253
GPX4	fold_change	-0.198034	-0.0845171	-0.278607	-0.172906	-0.109312
UBA52	fold_change	-0.172807	-0.164246	-0.28183	-0.336127	-0.0509649
DNAJB1	fold_change	-0.0680431	-0.0905976	-0.289363	-0.635314	-0.17588
RPL29	fold_change	-0.266799	-0.0409939	-0.298651	-0.302041	-0.290065
SNRPN	fold_change	-0.188162	-0.326589	-0.30054	-0.172085	-0.351077
EIF2D	fold_change	-0.14631	-0.0265416	-0.305166	-0.110274	-0.23868
PHF17	fold_change	-0.233791	-0.245145	-0.305971	-0.143622	-0.250101
PCBP2	fold_change	-0.279963	-0.206824	-0.310581	-0.132042	-0.128294
SLC7A6	fold_change	-0.22226	-0.43293	-0.315033	-0.434699	-0.108346
LPCAT3	fold_change	-0.271351	-0.036081	-0.31787	-0.391259	-0.118592
FHL1*	fold_change	-0.456597	0.0413107	-0.319636	-0.261758	-0.268066
PTPRF	fold_change	-0.131139	-0.0251464	-0.320189	-0.612728	-0.403267
SLC41A3	fold_change	-0.228325	-0.29432	-0.329564	-0.257221	-0.271104
SCMH1	fold_change	-0.23429	-0.129684	-0.330848	-0.16135	-0.0622574
EIF3D	fold_change	-0.231832	-0.143068	-0.335201	-0.0569256	-0.111011
MED9	fold_change	-0.117123	-0.0717449	-0.335587	-0.32042	-0.100445
SPATA20	fold_change	-0.24479	-0.305048	-0.338738	-0.63736	-0.415209
ASTE1	fold_change	-0.0469502	-0.207032	-0.345701	-0.476295	-0.12673
FASN	fold_change	-0.0136739	-0.346895	-0.346158	-0.423395	-0.265875
ABHD11	fold_change	-0.212965	-0.0364253	-0.347249	-0.657658	-0.182877
PHB2	fold_change	-0.222587	-0.0159374	-0.347731	-0.112373	-0.243994
PPP1R13B	fold_change	-0.123231	-0.265048	-0.348035	-0.23462	-0.292861
ABCB1*	fold_change	-0.309237	-0.226289	-0.35477	0.0111162	-0.382817
RPL8	fold_change	-0.362025	-0.287302	-0.3557	-0.280605	-0.0433672
POLR1E	fold_change	-0.114055	-0.0345503	-0.356931	-0.372455	-0.310367
MEF2D	fold_change	-0.136959	-0.256402	-0.357243	-0.549254	-0.227353
RXRB	fold_change	-0.555222	-0.098573	-0.367043	-0.206444	-0.206686
BCL7C	fold_change	-0.394447	-0.0038035	-0.368443	-0.300893	-0.18392
LTBP3	fold_change	-0.31728	-0.0397872	-0.369876	-0.212863	-0.305898
SORBS3	fold_change	-0.136953	-0.0121793	-0.370136	-0.176663	-0.259468
CTSF*	fold_change	-0.36162	-0.0634674	-0.374371	0.0155315	-0.291175
RPL15	fold_change	-0.431777	-0.174132	-0.386849	-0.270275	-0.0910996
DHX9	fold_change	-0.285261	-0.0695899	-0.390589	-0.82587	-0.0888019
POGK	fold_change	-0.1136	-0.204361	-0.399122	-0.288099	-0.0667813
QTRT1*	fold_change	0.0214997	-0.107129	-0.399496	-0.184303	-0.376628
RPL10A	fold_change	-0.204345	-0.0760058	-0.399741	-0.350539	-0.194794
RPL4*	fold_change	-0.314905	0.138751	-0.404373	-0.330052	-0.317711
FCER1A	fold_change	-1.06165	-0.307305	-0.411733	-0.0875311	-0.518894
TRIM28	fold_change	-0.14273	-0.151966	-0.415228	-0.181733	-0.1986
KCNJ10	fold_change	-0.16273	-0.150334	-0.422053	-0.64184	-0.21252
GNB2L1	fold_change	-0.190891	-0.106271	-0.423327	-0.3723	-0.0568707
HABP4	fold_change	-0.230621	-0.114494	-0.426328	-0.667215	-0.187487
IBA57	fold_change	-0.593814	-0.0941681	-0.4385	-0.634733	-0.124131
KRT18	fold_change	-0.401518	-0.0924713	-0.445542	-0.00822426	-0.104621
PRKCSH	fold_change	-0.0978421	-0.209377	-0.445969	-0.0646874	-0.274249
MEPCE	fold_change	-0.229381	-0.226003	-0.448721	-0.755368	-0.161303
RPL37	fold_change	-0.13133	-0.0543257	-0.450212	-0.414261	-0.11548
NCR3	fold_change	-0.081014	-0.521661	-0.451135	-0.42463	-0.437553
COL4A3	fold_change	-0.176907	-0.0684679	-0.458177	-0.134223	-0.319552
GRM2	fold_change	-0.667233	-0.0448992	-0.477774	-0.548208	-0.133343
ZNF250	fold_change	-0.325555	-0.071755	-0.478088	-0.645468	-0.223972
SESN1	fold_change	-0.428728	-0.219329	-0.483251	-0.0525362	-0.20473
MXD4	fold_change	-0.410515	-0.557456	-0.48473	-0.285353	-0.0976461
MAP3K4	fold_change	-0.178831	-0.188007	-0.484987	-0.404319	-0.143613
NR3C2	fold_change	-0.541416	-0.00877964	-0.490137	-0.211372	-0.30876
PIK3IP1	fold_change	-0.219901	-0.451426	-0.49057	-0.670377	-0.222027
TMEM8B	fold_change	-0.333905	-0.121897	-0.497219	-0.313564	-0.388646
NEO1*	fold_change	-0.403062	0.000306184	-0.500777	-0.10136	-0.371988
CNNM3	fold_change	-0.147929	-0.107041	-0.50632	-0.245586	-0.0799994
MARCKSL1	fold_change	-0.365584	-0.290373	-0.521791	-0.58461	-0.158146
RPL3L	fold_change	-0.570788	-0.127289	-0.523696	-0.371382	-0.731075
ATP9B	fold_change	-0.0597674	-0.0895136	-0.543311	-0.394195	-0.198576
ZNF671	fold_change	-0.247342	-0.0465116	-0.54571	-0.590711	-0.164498
SCARB1	fold_change	-0.544293	-0.292063	-0.556587	-0.655476	-0.21879
EIF3F	fold_change	-0.251714	-0.304694	-0.560757	-0.596188	-0.295706
KCNQ1	fold_change	-0.574727	-0.015795	-0.604762	-0.416039	-0.315765
COL6A2	fold_change	-0.241013	-0.0917861	-0.604766	-0.157145	-0.716244
C11orf2	fold_change	-0.309759	-0.303287	-0.610157	-0.319697	-0.330773
ID3	fold_change	-0.251119	-0.405741	-0.617757	-1.19699	-0.394218
QARS	fold_change	-0.261089	-0.26616	-0.623811	-0.158495	-0.228229
EEF2	fold_change	-0.349375	-0.496224	-0.658242	-0.393636	-0.152546
EIF4B	fold_change	-0.490743	-0.111076	-0.66442	-0.389653	-0.191568
TCTN1	fold_change	-0.242582	-0.261557	-0.665296	-0.42465	-0.242335
SLC27A5*	fold_change	-0.341006	0.0103705	-0.668521	-0.846064	-0.187312
LRFN3	fold_change	-0.0407152	-0.102837	-0.683584	-0.278074	-0.340375
EIF3L	fold_change	-0.269622	-0.360426	-0.685484	-0.380356	-0.312571
AUTS2	fold_change	-0.461101	-0.277983	-0.689291	-0.143012	-0.362856
FBLN2	fold_change	-0.895475	-0.036861	-0.696038	-0.382261	-0.641555
CCR9	fold_change	-0.282529	-0.0029235	-0.699422	-0.542349	-0.177567
KCNH2	fold_change	-0.604387	-0.0391187	-0.713412	-0.424034	-0.300492
KCNN4	fold_change	-0.366947	-0.211188	-0.719828	-0.224519	-0.102365
CAMK2N1	fold_change	-0.325011	-0.0810753	-0.76206	-1.12906	-0.670164
AMOT	fold_change	-0.137907	-0.0689035	-0.781549	-0.921324	-0.247855
SH3BP4*	fold_change	-0.650789	0.00710179	-0.805166	-0.788242	-0.250942
GLTSCR2	fold_change	-0.345754	-0.375215	-0.820229	-0.447625	-0.104927
LILRA4	fold_change	-0.275831	-0.00186594	-0.860062	-0.622753	-0.267247
MID2	fold_change	-0.271511	-0.012616	-0.91387	-0.292905	-0.222911
ARHGAP32	fold_change	-0.6482	-0.164046	-1.04403	-0.827815	-0.266352
CRIP2	fold_change	-1.2142	-0.0421278	-1.12015	-0.308621	-0.416734
C14orf132	fold_change	-0.352178	-0.0435572	-1.17638	-0.466832	-0.399481
CD1B	fold_change	-0.39511	-0.0389732	-1.2216	-0.679679	-0.173933
DSC1	fold_change	-0.655144	-0.0433316	-2.01219	-0.245726	-0.663605

## Sheet: Gain and Loss genes
Gain genes
Gain genes are the part of DE genes uniquely identified in meta-analysis. These genes show relatively weak but consistent expression profile across
different datasets. They benefit from more samples, thus more confidence to be declared as DE genes.
BRCA1	AURKB	OIP5	TMX1	FAM168B	CCNB2	CCNI	C1GALT1C1	MRPL15	CCDC101
LDHA	SAR1B	LYRM1	CRIP2	TRAK2	C14orf132	STOM	PSMA2	SLC7A6	EMD
WSB2	PIK3IP1	GRM2	BARD1	MRPL13	UGP2	SH3PXD2A	SEC61B	RARS	RNF170
TGFBR2	MTDH	ARFGAP2	AMOT	GINS2	ZNF16	PTPLA	SPATA20	CYTH3	PLEKHM2
DLAT	RXRB	COMMD3	RASGRP2	EED	POLE2	USE1	H1F0	CPT2	ATP5H
BCL7C	EIF3H	RPA3	ACACB	RASAL2	ATP9B	MRPS15	CNNM3	DDX56	CD69
MRC2	ATF1	SESN1	FCER1A	MRPL40	CDC20	OBFC2A	PIP4K2B	KCNJ10	FAS
RPL37	NR3C2	C11orf73	OSGEP	HJURP	THOC7	GPX4	ICT1	2015-09-01	PHTF1
TTK	MED9	RFK	GLRX2	CD1B	CD58	TMEM134	KCNN4	NDUFAB1	PHC1
PGAP2	PSORS1C1	SIPA1	TPM3	VAMP4	INSL3	POGK	CTBS	ACP2	ERP44
SLC27A5	RBMX	EDEM3	EIF3B	CD164	CENPA	PSMG1	CENPM	SQRDL	SUZ12
NDUFA4	STK3	TRAPPC6A	SH3BP4	MCTS1	HIGD1A	KRT18	SSR1	DHX9	LILRA4
EIF3G	LRRC23	CCR9	ATP2C1	PSMD14	SCMH1	ABHD11	RBCK1	CDKN3	FHL1
RPL26L1	CAPZA2
Loss genes
Loss genes that were genes identified as DE genes in any individual analysis, but not in the meta-analysis. These genes either show conflicting
show conflicting changes of expression profile, or very big variations across different studies (i.e. batch effect or system bias due to different platforms).
TAP1	MX1	DDX60	UBE2L6	SPATS2L	IFI6	IFIH1	IFIT3	TMEM140	PSME2
APOL1	PLK4	OAS2	TXN	CASP7	HIST1H2BC	KIT	N4BP1	BTG1	ATF4
SNX27	PTMA	GMEB2	IFNAR1	JOSD1	SMG8	METTL13	YPEL5	GTF2H1	RC3H2
AKAP8	LACTB2	ARID5A	DDIT3	EIF1	ZNF331	ZNF432	CX3CR1	P2RY13	CIB1
RPS25	C20orf111	RLF	ELF1	SRSF7	DDX24	HBP1	POLR1C	ZFP106	DDX47
CCT5	NR4A2	NGDN	NFATC1	CSNK1D	SMAD7	SUPV3L1	COIL	BAMBI	RSRC2
PCMT1	ME2	RPSA	TUBB4B	SC5DL	HSPA13	BRIX1	GTF2B	DBF4	ABT1
KRCC1	TWISTNB	ZNF571	RNF103	SEC63	C6orf211	DDX5	KHNYN	MEGF9	RPS7
IP6K1	PEX11B	FASTKD2	ASH2L	TRAPPC11	GADD45B	FZR1	TUBB3	NUPL1	RBM38
C20orf7	IDH1	PPP2R5A	MFAP1	ATP6V1D	FAM213A	RPL9	MRPS31	RPS13	OVGP1
AP1G1	RMND1	PDCD10	KANSL2	TXNDC9	TOE1	FAM46C	RPS16	FZD7	KLHL24
HNRNPA1	IST1	BNIP1	AVPI1	LRRC14	LY96	GOLPH3L	RPL17	ACTR3	CETN3
TMBIM4	RPL27	KBTBD2	FH	SLC7A5	PSMA5	RPS6	RPL39	PARP4	PRPS2
PHF20	GNE	PPP2R3C	TERF2	PTEN	HSPA1A	TFIP11	RPS15	CYP2R1	RAB7L1
GPATCH3	RMI1	DCP1A	PREPL	NOL11	SLC25A20	RPS29	MYC	ST8SIA4	CDC42EP3
RPS19	GCLM	CGRRF1	MED6	ZNF3	SPAST	AMD1	LASP1	TUBA4A	RPP40
MOB4	ISCA1	PTS	ACADM	TM2D3	TLR5	UPF1	SPG7	RPS24	CBX1
KIAA0040	SEC31A	NFE2	HDAC2	SFMBT1	QRICH1	PPM1D	DNAJC16	TPT1	RPL23
COMMD8	GIN1	TAF4	GYS1	EEF1A1	RPP38	APIP	REEP5	NGRN	UFSP2
ZNF263	H3F3B	RPL30	WDR74	FAU	GPR183	RPL28	RPL5	ATP2B1	DCK
ASAP1	DENND4A	DPYSL2	CD53	MSL2	SLC35E3	RNASEH1	CCDC94	CEBPZ	DUSP8
USO1	MPP5	SCD	RPS21	MTMR6	RPS12	VPS35	EBLN2	HMGXB4	NRF1
PCIF1	RPS5	C10orf137	RNF14	DYNLL1	ZFC3H1	RPS20	TNFAIP1	DECR1	CNOT6
TLR8	RPL23AP7	FOXN2	UBFD1	C21orf33	PIGV	CLNS1A	SCCPDH	ELL2	ODF2
CASP3	KIAA0319L	TACO1	PPP1R16B	KLF3	GTPBP4	CSNK1G2	POLR1D	FAM53C	PIGF
RPS27	GEMIN4	TSPYL2	TPST2	CKAP2	ARID1A	B2M	TDG	FAM175B	PTBP2
IKZF5	TARS	IRF2	SLCO4C1	CAPRIN1	HRSP12	PER1	GMPR	GCA	PTP4A1
FADS1	FAM60A	RPL6	OSBPL2	GPN2	MED13	SAR1A	GOLT1B	MTERFD2	GVINP1
ETFA	KAT5	RPS11	SLC35A1	AHCYL1	CBR1	MEP1B	KIAA0922	P2RY2	PRC1
PPP2R2A	ZNF335	EIF4A3	NXF1	PDE4B	PAFAH1B1	IFRD1	TUBA1A	RPS10	RPS18
TMEM66	CCL2	GPR132	DDX39A	VPS37B	ISOC1	MCTP1	BZW2	RPL41	DYRK3
CISD1	LRIF1	MRPS35	MNDA	C10orf28	MSANTD2	FAM208A	GDI2	TCTN3	CALHM2
SART3	FBXO28	MAD2L1BP	SNIP1	NXT1	HLX	FASTKD5	ATG3	WDR43	JMJD6
GABPB1	LLPH	C14orf101	CYTIP	SNX1	TRAF3IP3	RPL7A	ZNF211	RPL11	BRD3
WRN	BANF1	LINC00260	ABLIM3	ZNF410	ITGB1	ARPC1A	G3BP2	NDUFA8	ZBTB17
KCTD12	LUC7L2	PLAC8	RPS17	CDK4	ARHGEF7	WTAP	IER5	NUP107	PHF1
SLC43A3	EIF2B5	SUCLG1	OAS1	GMFB	TRIP4	PPPDE1	MTCH1	PHIP	NOTCH1
ACSL5	DCTN6	YTHDF2	TTC1	RPAP2	EEF1B2	ZNF195	GOLGB1	MYCBP	SLC36A1
THOC1	ZNF350	SCAF8	FBXO22	RNMTL1	MLEC	NDUFB3	SPG21	CCDC56	GRSF1
NACA	MAPK1	ATP5F1	PSMB8	ANKRD49	WRB	HHAT	CCDC59	ZNF430	MIS12
AHNAK	IL10RB	SPINK2	SLC25A38	EIF2B1	YIPF1	CIR1	PAPD7	SLC29A3	USP3
FGF9	ZW10	CBR4	TEX30	SRSF6	CXCR4	MCFD2	CDC42SE1	EIF1B	ACTL6A
NFE2L3	TMC5	RNF138	PTER	ANKMY2	MYCL1	CKS2	DDX27	NOL7	SERPINB1
SLC25A36	HLA-A	THAP7	CLASP1	PNPO	ACTR5	MEAF6	NLRX1	IL17RA	MAFF
IRS2	ZNF10	GNG10	ZC3H12A	PRIM1	VPS33B	TXNRD1	ZBTB7B	PPIG	MRPS18B
RAB32	PIN4	SLC25A14	ZNF552	SOCS1	JAM3	RBM48	CNOT2	ANGEL2	CDKN2AIP
HDHD1	YTHDC1	RCOR3	ACOX1	POFUT2	RAP2A	CTC1	UBE2E1	FBXL12	SENP2
TIPARP	DDB1	BCL2L11	IER3IP1	DHRS9	MS4A4A	MRPS14	TNFSF4	RPS6KA6	CXCR2
POLR3K	PABPC1	HSPA9	MRPL19	RPL22	RBM12	AP1S2	NOP2	ZBTB5	TLN1
RALGAPB	SLC30A1	ARMC8	VBP1	C20orf43	HIF1A	C11orf75	ATP6V1A	KIAA0907	EZR
OSBP	ING4	SPATA2	RNASEH2A	HEATR2	THUMPD2	DCLRE1A	SAP30BP	PTPRE	F13A1
SLC1A4	ENY2	ALAS1	CYFIP1	CTSC	SS18L2	UNC50	DGCR14	ARAP3	ALDH6A1
LYPLA1	LAP3	TFCP2	YTHDF3	DHX15	RANBP1	PPP2CB	ILK	ZNF451	GUSBP3
SRRM2	SNUPN	METTL17	LRIG2	MAPK1IP1L	CPSF6	PET112	RRP15	TALDO1	ETF1
C10orf26	MOAP1	SCYL2	FNTA	DHCR7	AFF4	HBB	GLB1	IPO8	COPA
ERO1LB	HIST1H4C	CPPED1	LCN2	CDYL	ASUN	PRRG4	PYCARD	PPBP	RPS28
ZNF227	NAPG	BUD31	NCOA4	CUL2	AIFM1	TWIST1	INPP1	PDCD2	FAF2
HK1	PHTF2	C2orf42	NOP56	CCDC28B	ERMP1	POLR2C	CCT3	ICMT	CD300A
TRIM5	CAMK1	FCGR3B	PICK1	HIST1H2AC	CAP1	CRYZL1	DUSP10	LRRC8D	S1PR1
IREB2	KIR2DS3	MAT2B	IQGAP1	PRR7	PRPF3	NARFL	SAP130	THRAP3	PA2G4
DBP	RAB5B	SNX16	M6PR	MARC1	UBR4	ITGA2B	C2orf43	UBE3C	DLST
MKKS	C7orf44	MCM3	ST3GAL1	KLHDC2	CHD1	FZD2	EML4	CCDC90A	GSPT2
BST2	ADAR	PARP12	CD38	TRANK1	IFIT2	IRF9	PEF1	PHF11	FBL
COX5A	HIST1H1C	NCAPG	LGALS3BP	PRMT5	LY6E	HIST1H2BH	YARS	HIST1H2BD	C11orf48
HADHA	EZH2	ISG20	DHX58	SLAMF7	COX4NB	VASH1	CHI3L2	AHSA1	UTY
RPL10L	APOBEC3G	MRPL42	IFITM2	RPS4Y1	UBR7	ASPM	TNFRSF17	IARS	AARS
C19orf66	COPB2	RPL7	TUBG1	IKBKE	SGPL1	XIST	CRIPT	SMC2	ARPC5L
ANKRD6	TOP2A	NDUFAF3	PAICS	E2F1	SELL	MCM4	CD2AP	DPH5	MYL6B
SUN1	GLDC	PTTG1	UPF3B	GPAA1	BIK	GARS	ASF1B	BRP44L	MYH4
PSAT1	CCNK	ETV7	RHOBTB3	PDK3	SUB1	ZCCHC2	NA	ICAM3	PFKP
DCTPP1	SRR	CEP55	DBI	LSM2	MCM7	ZRSR2	ZNF212	SLC16A6	REC8
PDIA6	2010-09-01	ZNF706	USP9Y	HIST1H2BE	ADRB2	MZB1	ECH1	TRAF3IP2	C2orf47
GLIPR1	EMP2	CYP2J2	MTMR12	GLT25D2	TRMT1L	RNASE2	CAV2	MT2A	COX4I1
SIX5	MRPL35	UBE2E3	NUDT9	KLHL36	MANF	ARHGAP5	MSRA	NUP37	TSPAN31
CTNNBIP1	ATIC	NRCAM	GCNT1	STAT2	MAFB	MMP28	PPP2R2D	CXCL10	SERPINE2
CEACAM1	IMPDH1	SP100	SERPING1	SCARB2	CD248	ATF3	SPG11	COPE	TRIM38
EXOG	DMTF1	SAT1	PSME1	CNTRL	ERGIC3	MATK	IMPA2	BSCL2	ALDOC
PRPF4B	THRA	AKR1B1	NCOA3	FEZ1	WSB1	IKZF4	RBBP8	SLFN12	UBE2G1
KHK	LAMP5	ZNF668	STIL	TMEM97	GBP2	PDGFRB	SLC15A2	ARL3	GORASP1
GJC2	YARS2	ZEB2	INTS7	CCL8	DIAPH2	APBA3	CD7	MTRF1	EGLN2
ZSCAN16	PHGDH	GATAD1	AGRN	GPD2	PTPN22	TBL1X	CCR1	FGL2	CYBB
TARBP2	MAEA	CRTAP	PSTPIP2	FAM8A1	GATAD2A	HLA-DRA	PCSK5	CREB3L2	FAM57A
CTDSP2	CD34	MICAL1	CCNJL	CEP164	C7orf49	FANCL	USP8	KYNU	TIA1
PTPRO	TMEM62	YWHAB	ACOT9	DOLPP1	ASMTL	C9orf167	MERTK	DALRD3	CAPN5
XPO1	SEC14L1	HGD	TAX1BP3	SLC16A10	ZNF467	TRIM27	TIMM10	COLQ	ALPL
DONSON	ATP1B3	DDX17	EPB41L3	GAMT	DDX21	RABEPK	NDC80	WLS	TECR
ATAD2	ANKFY1	TST	PGAP1	ZNF484	MAPK3	TLR7	YIPF3	GPR162	CLIC4
TMEM123	PHC3	ITPR1	DLEU2	BTN3A1	TGOLN2	FLOT1	JUP	YTHDC2	CAMKMT
MTSS1	PJA1	ZNF362	SRPR	LEPREL1	KLF4	CALM2	TMEM144	TARDBP	TCF20
NCBP1	ABHD14A	RDX	PARD6A	EMR3	SUGP2	C2	MIS18BP1	WDR73	LRRN3
TTLL4	TMEM204	CHMP6	MCOLN3	FAM134B	TKTL1	MKNK2	XKR8	TNFRSF21	MYOF
NF1	UBE2L3	VPS37C	FLAD1	YEATS2	PLLP	BCL7B	NRIP1	GALNT12	C5
HK3	ATP6V0E2	ZNF358	CTSL1	BCR	TNFAIP3	AK4	LYPLA2	TLE2	ADRA1D
PRMT1	SLC25A23	BCL2L2	NBN	ST7	MAP7	MFSD5	STARD8	LHFPL2	FAM46A
ATG4B	NPC2	UBQLN4	DUSP5	LGMN	C18orf25	SLC25A1	IL37	LY9	PTGDS
FAM111A	GPR77	TBK1	CXCR6	CLPP	NPAS2	CPQ	CSNK2A2	VPS72	UBE4A
CLIC3	EXOC1	EIF4G3	FGD2	BMPR2	COPB1	UBE2M	TMEM8A	EWSR1	HARS2
AK5	PNISR	MBP	PAFAH1B3	RALY	THOC5	TIMELESS	TEAD4	ITGA4	DLGAP2
CCNA1	KBTBD4	BAP1	MPZL1	NUP188	C1orf63	BAZ2B	MAGED1	CSAD	BAIAP2
MFGE8	WARS	ELOVL1	GCNT2	SERGEF	DNAJB12	PMM2	PACSIN2	HBEGF	SDK2
TPRA1	LILRB1	MAP2K2	KATNB1	VCPIP1	CERS2	CACNA1A	BIRC2	FLVCR2	STT3A
CETN2	NOSIP	C21orf7	BTK	UVRAG	KIAA1324	NOD2	GCHFR	CDC14B	C2orf56
POLR2J2	CDC40	LPP	POLQ	NCALD	TIMP2	VGLL4	ISCU	INTS3	PARP3
CA11	VRK3	CAPN3	ERF	BCAT2	HMGN2	WDR44	SLC25A44	FAM13B	SH3TC1
FAM176B	FBXO9	MRPS27	SLC9A3R1	ECI2	TNIP1	TGM3	TSPO	PRKCE	CXCL5
FASTKD1	SIRPG	TRMT61B	OGG1	HLA-DRB6	DNAL4	MCRS1	PGM1	ZNF74	DPF2
XRCC1	UBA6	RFX5	LPAR6	WDR5B	TBC1D9B	CASC3	LMO4	ATP1A1	CD99
DYNC2H1	DHX38	NGLY1	UFL1	ZNF586	PHACTR2	RAB8B	SCFD1	SPATA2L	TRIM9
TGFB1I1	GPATCH2	TIAL1	MOB3B	C12orf52	NAGK	AIRE	TCF7L2	TCP11L1	C16orf53
GFOD2	RPN1	CPEB3	CNDP2	SOS2	MICAL2	ECT2	NNMT	LPHN1	ST3GAL4
MAP3K1	PSME3	ARL8B	FXC1	RIN2	CEP41	RAB33A	RARRES3	SCAMP3	EGLN1
HSPBP1	ZC3HAV1	MAGOH	RUVBL2	MEF2C	RNF167	YIF1B	CLTC	GRB14	MGC2752
SP1	PTGES2	USP15	SIRPA	KPTN	PECAM1	PUF60	AAAS	RHOT2	SEC23IP
TRIM8	TROVE2	NELL1	FBXW11	SEC24D	PDSS1	RCAN3	INPP5E	TUBB	RIMS3
ASCC2	BTG2	ARPC4	RPS6KB2	COPZ1	ADPGK	CLTB	SALL2	CEP57	LMAN2L
SSR2	SAMD14	DNAJB5	EXTL3	COCH	DHPS	MRPL44	ICOSLG	ANPEP	MRPL24
TEF	GLUL	IRAK1	RGS19	AKAP11	STK16	SLC20A1	RAP2C	SLC25A3	MARS
CLOCK	TMEM87A	CSTF3	SSSCA1	CSTF2	IFT140	CA6	SQLE	SCAP	RNF38
CEPT1	SEMA4C	FBXO7	CHMP2A	BCAR3	PRKAB2	BCL9	HNRNPH3	GNRH1	ENSA
TOB1	DPYD	CDC42EP2	DEM1	PFN2	PHLDB1	GPBP1L1	XPNPEP1	IL6R	MCAT
NOC4L	FAM212B	VPS45	ZNF185	PRKRIP1	THBD	PPIA	TAGLN2	PRKCZ	NUBP2
SIT1	ARAF	RUFY3	PRAF2	RPS6KC1	MTIF2	SNRNP40	TINF2	COPS7B	GCH1
AFF1	MOXD1	AURKA	CCDC92	MANSC1	PNKP	PDLIM7	PIK3CA	CD8B	SSH3
CNIH4	MACF1	PHKB	VKORC1	CUL1	D4S234E	PIEZO1	KIAA0947	C9orf7	TMEM185B
GFPT1	AKAP1	PRUNE	CDK5RAP3	MDH2	AACS	FAM188A	BBS7	MUS81	GPR65
FXN	ATP6V0D1	TRNAU1AP	ACP6	IDO1	CCDC90B	FAM198B	RFX2	WDR60	DHRS3
R3HCC1	SIGIRR	LRRC15	IL15	DYNLT1	PPM1H	CDK19	RAD54B	TRAF3	STOML2
POLD2	RTN4	SERPINH1	LDLRAP1	IDH3B	MTMR4	PELO	CUL9	SRRD	LYST
ONECUT2	GSK3B	FAM158A	PANK4	VCAN	WDR45L	LILRA2	VAV3	GNG7	TMED7
TCEA2	UBP1	HOMER2	C16orf58	C22orf29	RAB4B	LRFN4	C4orf34	DEPDC5	KCNQ3
CAND2	TARP	RAB3D	ITGA5	ABHD4	DEF6	RBM15B	LTBR	FAM102A	MPZL2
BAG3	CDR2L	SS18L1	ACLY	METTL1	GLS	CTDSPL	EPS15L1	RPA1	ELOVL4
CAPN2	SHH	GNA15	HCFC1R1	TTC13	ERCC5	RSF1	WDR52	XPO7	ENDOG
MAGEH1	MLF2	TMSB15B	IFNG	S100PBP	UQCC	NOL8	MAP2K6	RPA2	SNRPA
EGR1	DDX52	ABCB7	KIAA0226	USP11	POR	ADAM9	AKAP17A	KLHL3	ALDH9A1
ZDHHC18	ARID3B	CLK4	CHN1	ASIC1	GPR137	CDK2AP2	RAD51AP1	NAMPT	MARCH5
MRPL28	CDK20	WHSC1L1	C16orf7	TMF1	SUV420H1	TWF2	PRKDC	C6orf62	B4GALT4
ARL2	ANAPC13	STK10	TBL3	EFNA4	S1PR4	GPI	MTUS1	USP33	MYCBP2
MOCS3	C22orf46	TMEM177	MAF	PARP16	UNG	CRELD1	LHPP	SEC22A	TRIM68
C19orf6	APRT	HSD17B10	CTRL	CCDC41	GOLGA8B	CLEC10A	SMARCA4	PTPN2	PIGQ
TNNC2	PBRM1	GBX2	FOXO3	PDK4	DNAJB6	C9orf156	LCP1	ACOT8	RALGPS2
C21orf2	VPS54	FOXJ2	ROPN1B	FBXL8	DET1	EXOSC5	DHRS11	CD22	C5orf4
CXCL9	HERC4	REL	THNSL1	PAWR	KDM4B	RGN	ABAT	MOK	SH2B1
SMG7	KIF13B	SIK1	FNDC3A	IL16	GTF3C3	TANK	VPS13B	PSMD4	AP1B1
SLC9A6	RANGAP1	GNAQ	NT5C2	KIAA0528	GTF2E1	KLRC3	PHB	ST3GAL2	PGLS
ITM2C	DBNDD1	HLA-DQA1	PDCD5	LY6H	RABGAP1L	SCAMP5	ARF3	CLDN5	ZFYVE26
CYB5R1	TMEM127	PLEKHB1	PCK2	CHIC2	HMG20B	GCLC	TOPORS	PTK2B	NIPSNAP1
CCDC88A	SLC37A4	LSM4	TOPBP1	LAGE3	ZNF174	RNF220	ACBD3	CLPX	SPOCK2
SRSF1	MAP2K3	HDAC5	CUL5	FAM82B	ATG2B	LCMT1	NIPA2	CD6	TNPO2
DUT	ANKRD17	CD160	SNX2	SLC1A3	CMAHP	NCAPH2	METTL3	PPP6C	TMPRSS15
SPAG11A	N4BP2L1	GPSM3	CLP1	PRRC2C	FAM129A	ARID5B	PTPN1	BCOR	SLC35A2
ABHD3	FBXL4	FKBP4	UBTD1	SLC15A3	HIST1H2BJ	COL9A2	KLRB1	LUC7L3	PLEKHA2
PID1	LANCL2	IFFO1	CAMK1D	RASA1	RAB7A	NT5E	FBLN5	GNL1	MRPS2
PRMT2	PPP1CA	LGALS8	LPCAT4	PITPNA	ATP6V0B	ABCF2	AIP	TOR1AIP1	AKAP8L
MYOM2	AGPAT4	KRAS	RNF19A	S100A8	ARHGAP17	S100A9	NUP62	BLOC1S1	RUNX3
PCBP1	KLF2	SEP15	C14orf2	NUP93	ANXA7	KIAA0182	MYL6	RAB11FIP3	GDPD3
TJAP1	SH2B3	FNBP1	ORM1	GNB1	PRKCH	DNMT1	HNRNPD	PDHB	GMDS
TTF2	CKLF	TMEM109	KLF13	SRSF5	UBL5	FOXJ3	ZC3H7A	EP400	RRAGD
NUP214	STK38	KCTD5	HNRNPR	HPS6	SLPI	TRRAP	LARP1	E4F1	AIF1
CAMP	INTS9	SRRM1	IFT20	SLBP	TSPYL1	ATP5E	SLC52A2	PHACTR4	CALM3
ZNF330	AKR7A2	DDX54	PDHA1	TFG	DNAJA3	GIMAP6	RFTN1	BHLHE40	PAXIP1
ZNF207	ARG1	CD74	PROSER1	SLC22A17	ATP5J	CD81	TH1L	EDEM1	HERC1
METAP1	PUS1	APEH	MDFIC	TCEB2	WRNIP1	PRPSAP1	OPN3	AIMP2	RNPS1
U2AF2	PGLYRP1	SUMO3	WDR59	RBL2	STX10	KANSL3	RAB9A	CXCR3	ZCCHC14
MED24	SRP54	CRY1	LCP2	SLC25A5	MLLT10	THAP11	NBEAL2	FBXO21	PSMG2
MXD3	GATA2	C20orf11	CRKL	F5	PGRMC2	SOX13	ZMYND8	DCTD	RPLP2
CDKN1C	DAZAP1	CCDC72	COX7C	NRD1	WDR67	PTBP1	CDC37	ACTG1	ETS1
ATP6V0E1	HNRNPAB	TMEM43	IL10RA	SHMT1	SCNM1	ZFP36	HMGB2	NDUFA1	RNASE3
KIAA0355	CS	HDAC1	DSCR3	SARS	STX6	GSTO1	HADH	DAZAP2	MSL3
COX6A1	S100A12	IMP3	RNF34	S100P	FAM82A2	C8orf55	BET1L	BRD1	VDAC1
SF3B2	ILF3	PLAGL2	EVL	LSM3	APEX2	RAD17	ADA	ZMIZ1	RETN
ZCCHC11	BRD7	WDR11	ZZEF1	MRPS18C	SIDT1	CSTA	JAK1	COMT	RING1
CRLF3	DDOST	CRELD2	ZNF148	XYLT2	ELP3	RPUSD2	MMP9	PFN1	MTOR
GATA3	PFDN5	HLA-DPA1	FRS3	CALM1	MBOAT2	WDR37	COX7A2	GLTSCR1	UBIAD1
ANXA1	ANXA5	PRKCQ	DFFB	PRPSAP2	LPIN1	KCTD20	EIF2S3	GMFG	MLH1
PIK3R4	SNRPB	CFL1	CLASP2	AHCYL2	TNPO1	ERH	NCOA6	MIPEP	TOR1A
RPL31	ALG13	TXLNA	SAMD4B	FASLG	DOCK10	DCAF7	SMARCAL1	DAGLA	BCL11B
XPC	DOCK9	ECHS1	RNF144A	IGBP1	SCRIB	TMEM5	ECHDC2	TICAM1	ST6GAL1
CD37	CKAP4	STK25	BRD9	UQCRQ	PMP22	KLF10	MAP4K1	PSMB10	SH2D2A
CENPB	PIAS3	SNAP23	HP	RALGDS	MRPL33	PITPNB	ABCF1	UTRN	PTRH2
DYNC1H1	RRS1	ZFAND5	H2AFJ	AP3D1	MRPL49	CNTNAP1	ERBB2IP	TFF3	SRSF8
AASDHPPT	HMGCL	KIAA0195	SLIRP	SPECC1L	IKBKB	CEP85	GHITM	PIGT	C2CD2
SFSWAP	GOT1	RASA3	NKTR	HSBP1	RBM14	KDM1A	GORASP2	TAF15	ARIH2
PSMD7	GRB10	ADCY7	STX2	IRF1	DGAT1	DSTN	ARF1	CA4	CDR2
GTF2H5	RPL26	ZNF217	FUCA1	CTCF	MUTYH	CKB	FAM65A	BAG4	TGIF2
PDIA4	TMEM131	ANKHD1	TM9SF4	HLA-DMA	TSR2	MAP2K1	HNMT	G6PC3	COG5
DDX23	ZDHHC3	SAFB	ANAPC1	KLHL22	CR2	CORO7	RRM1	PASK	CCPG1
MPV17	AGFG1	ATP8B2	SGSM2	CLEC16A	CASP2	ATP5L	RUVBL1	STK17B	TPPP3
GRAMD4	DOCK2	GSTP1	FBN2	TTC4	ZDHHC14	SRSF9	TNFSF12	HERPUD1	MOSPD2
KIF3B	SNX17	LILRA5	ATPIF1	LRIG1	CECR5	C15orf44	WDR33	PEA15	SLC25A11
DGUOK	BECN1	CLDN9	NSFL1C	MTM1	PTGDR2	BMS1	VAMP3	ATP5A1	ANAPC5
ALDH3A2	GPS1	MAPRE2	NAT10	RBM4B	AKIRIN1	KCNJ15	ABLIM1	DRAM1	PRNP
MED20	COL4A3BP	SYNRG	BIN3	UBE2Q1	RAB11FIP5	RFWD3	LLGL1	FTSJ1	HIC2
UQCR10	COX16	ZNHIT6	ACYP1	SMG5	PHF15	GINS3	ZNF324B	PTGDR	NOP10
SLC2A6	SF3B4	DHRS1	MAN1C1	GNPDA1	MRPL22	YIF1A	FAM178A	CSF1R	GAR1
PLIN2	SUN2	SFTPD	KIAA0196	FYN	CTSW	PLBD1	TBP	DUSP6	CLIC1
RUSC1	CD9	CST3	IARS2	ANKZF1	SNX19	DEF8	IRAK3	PRDX3	RARS2
NUP153	ARF4	C16orf80	ARFGAP3	NFATC3	NFAT5	DKC1	NDUFB6	KAT2A	PLOD2
METTL22	CD247	NMUR1	SF3B3	PTPRC	RRP1B	USP36	GOT2	AMACR	PCCA
SSH1	TMX4	PMS2P5	LIPA	NUCB1	DHX34	KIF1B	RNFT1	BRD2	PRPF4
ITFG2	HIRIP3	IL12RB1	UBAP2	CASP8	SLC37A1	MSRB2	FAM120A	ARL2BP	LMNB2
ZNF821	CTLA4	ANP32B	HNRPDL	PRMT7	CD40LG	TSFM	UFM1	PYHIN1	TASP1
MEA1	PRDM4	TUBG2	CREG1	LAMP1	MMS19	CSNK1E	FUT7	LRRC6	SETD1A
BPI	NPC1	SLC27A3	PEX14	MTA1	ACO1	ESYT1	TNFRSF14	AQR	CASZ1
HLA-DRB4	C11orf57	SLC2A8	RIT1	SAE1	TOMM34	CSNK1A1	TAZ	CEACAM8	POLR2A
KDM5B	TCN1	C14orf135	CDK14	CAMSAP1	ARHGEF3	PSMD13	SNRPG	COG2	MED27
COX6C	FASTKD3	C20orf4	MORC3	NDRG1	LST1	ATP5B	PPRC1	RNASE6	CDK5R1
AZU1	CDK2	CPSF4	MTF1	TRIAP1	CD5	EMP3	OSBPL7	ATG10	MBTPS1
SLC30A5	KHSRP	ANXA3	STAG3L1	ZFP161	PPP3CC	CKAP5	ATP5I	PADI4	GTF3C2
NCAPD3	HK2	PRPF19	SND1	TCTA	ITPR3	RHBDF2	CUL4A	PRKAG2	SCRN1
PREP	CYTH1	DHX35	DEFA4	LFNG	PCNX	MTHFS	CRNN	SRM	RAC2
HTRA2	DEDD	CRY2	LCMT2	FAIM3	FBP1	IK	PVRIG	KLF12	HEATR6
DDX19A	KLF11	CLINT1	TOMM40	SYNCRIP	TESK1	PPP2R1A	AXIN1	CBX3	PRF1
YOD1	GNB1L	BEX4	EXOSC10	RSL24D1	PCSK7	BIN1	PEX5	WDR19	PLEKHF1
ACAP1	FAM3C	IMP4	NDST1	NDUFS4	FAM171A1	ZNF142	PSMB2	PRR14	BMX
WBSCR22	VASP	SF3A3	ADSS	HLA-DPB1	SLC2A5	AGPAT2	LAT2	SEL1L3	TAF2
NCF4	SLC4A7	DENND2D	WDR1	ZNF324	DAAM2	SF3A2	MS4A3
